# Supplementary material for: 1-(5,5-Di­meth­oxy­pent­yl)-3-methyl­imidazolium-2-carboxyl­ate
Source: Acta Crystallogr Sect E Struct Rep Online. 2013 Oct 5;69(Pt 11):o1611. doi: 10.1107/S1600536813027013 (PMC3884286; doi:10.1107/S1600536813027013)
Supplement: Supplementary file 1 [file e-69-o1611-sup1.cif]

##############################################################################
#                                                                            #
# This CIF contains the data in a paper accepted for publication in          #
# Acta Crystallographica Section E. It conforms to the requirements of       #
# Notes for Authors for Acta Crystallographica Section E, and has been       #
# peer reviewed under the auspices of the IUCr Commission on Journals.       #
#                                                                            #
# Full details of the Crystallographic Information File format               #
# are given in the paper "The Crystallographic Information File (CIF):       #
# a New Standard Archive File for Crystallography" by S. R. Hall, F. H.      #
# Allen and I. D. Brown [Acta Cryst. (1991), A47, 655-685].                  #
#                                                                            #
# The current version of the core CIF dictionary is obtainable from          #
# ftp://ftp.iucr.org/pub/cif_core.dic.                                       #
#                                                                            #
# Software is freely available for graphical display of the structure(s)     #
# in this CIF. For information consult the CIF software page                 #
# http://www.iucr.org/resources/cif/software.                                #
#                                                                            #
# This file may be used for bona fide research purposes within the           #
# scientific community so long as proper attribution is given to the journal # 
# article from which it was obtained.                                        #
#                                                                            #
##############################################################################
data_I
_audit_creation_method     SHELXL-2013
_journal_date_recd_electronic     2013-09-23
_journal_date_accepted     2013-10-01
_journal_name_full     'Acta Crystallographica, Section E'
_journal_year     2013
_journal_volume     69
_journal_issue     11
_journal_page_first     o1611
_journal_page_last     o1611
_journal_paper_category     QO
_journal_paper_doi     10.1107/S1600536813027013
_journal_coeditor_code     HB7143
_publ_contact_author_name     'Olaf Walter'
_publ_contact_author_address
;
IKFT
KIT-Campus Nord
Hermann-von-Helmholtz-Platz 1
76344 Eggenstein-Leopoldshafen
Germany
;
_publ_contact_author_email     'olaf.walter@kit.edu'
_publ_contact_author_fax     ?
_publ_contact_author_phone     '+4972160826345'
_publ_section_title
;
1-(5,5-Dimethoxypentyl)-3-methylimidazolium-2-carboxylate
;
loop_
    _publ_author_name
    _publ_author_footnote
    _publ_author_address
    'Walter, Olaf' .
;
IKFT
KIT-Campus Nord
Hermann-von-Helmholtz-Platz 1
76344 Eggenstein-Leopoldshafen
Germany
;
_publ_section_synopsis     .
_database_code_depnum_ccdc_archive     'CCDC 962824'
_chemical_name_systematic
;
1-(5,5-Dimethoxypentyl)-3-methylimidazolium-2-carboxylate
;
_chemical_name_common     ?
_chemical_formula_moiety     'C12 H20 N2 O4'
_chemical_formula_sum     'C12 H20 N2 O4'
_chemical_formula_iupac     'C12 H20 N2 O4'
_chemical_formula_weight     256.30
_chemical_melting_point     ?
_shelx_space_group_comment
;
The symmetry employed for this shelxl refinement is uniquely defined
by the following loop, which should always be used as a source of
symmetry information in preference to the above space-group names.
They are only intended as comments.
;
_space_group_crystal_system     triclinic
_space_group_name_H-M_alt     'P -1'
_space_group_name_Hall     '-P 1'
loop_
    _space_group_symop_operation_xyz
    'x, y, z'
    '-x, -y, -z'
_cell_length_a     7.1943(8)
_cell_length_b     7.3259(8)
_cell_length_c     13.2263(15)
_cell_angle_alpha     85.124(2)
_cell_angle_beta     85.542(2)
_cell_angle_gamma     72.938(2)
_cell_volume     662.98(13)
_cell_formula_units_Z     2
_cell_measurement_reflns_used     49
_cell_measurement_theta_min     2.811
_cell_measurement_theta_max     42.33
_cell_measurement_temperature     200(2)
_exptl_crystal_description     block
_exptl_crystal_colour     colourless
_exptl_crystal_size_max     0.3
_exptl_crystal_size_mid     0.15
_exptl_crystal_size_min     0.15
_exptl_crystal_density_diffrn     1.284
_exptl_crystal_density_meas     ?
_exptl_crystal_density_method     ?
_exptl_crystal_F_000     276
_exptl_absorpt_coefficient_mu     0.096
_exptl_absorpt_correction_type     multi-scan
_exptl_absorpt_process_details     '(SADABS; Bruker, 1997)'
_shelx_estimated_absorpt_T_min     ?
_shelx_estimated_absorpt_T_max     ?
_exptl_absorpt_correction_T_min     0.940427
_exptl_absorpt_correction_T_max     1
_exptl_special_details
;
Spectroscopic data: ^1^H NMR (CDCl~3~): \d = 6.93, s (br), 1H, CH(arom); 6.91
(br), s, 1H, CH(arom); 4.51, t, ^3^J~HH~= 7.4 Hz, 2H, NCH~2~; 4.26, t,
^3^J~HH~= 5.5 Hz, 1H, COH; 4.06, s (br), 3H, NCH~3~; 3.24, s, 6H, OCH~3~;
1.84, p, ^3^J~HH~= 7.4 Hz, 2H, CH~2~; 1.56, m, 2H, CH~2~; 1.35, m, CH~2~.
;
_diffrn_ambient_temperature     200(2)
_diffrn_radiation_type     MoK\a
_diffrn_radiation_wavelength     0.71073
_diffrn_radiation_source     'fine-focus sealed tube'
_diffrn_radiation_monochromator     graphite
_diffrn_measurement_device_type     'Siemens SMART CCD 1000'
_diffrn_measurement_method     '\w scan'
_diffrn_detector_area_resol_mean     8
_diffrn_reflns_number     8022
_diffrn_reflns_av_R_equivalents     0.0230
_diffrn_reflns_theta_min     1.548
_diffrn_reflns_theta_max     28.285
_diffrn_reflns_theta_full     25.000
_diffrn_measured_fraction_theta_max     0.968
_diffrn_measured_fraction_theta_full     0.998
_diffrn_reflns_limit_h_min     -9
_diffrn_reflns_limit_h_max     9
_diffrn_reflns_limit_k_min     -9
_diffrn_reflns_limit_k_max     9
_diffrn_reflns_limit_l_min     -17
_diffrn_reflns_limit_l_max     17
_refine_special_details
;
The structure was solved by direct methods and refined to an optimum R~1~ value
with SHELXL.
The data of the structure have been deposited at the CCDC with the reference
number 962824.
;
_reflns_number_total     3192
_reflns_number_gt     1962
_reflns_threshold_expression     I>2\s(I)
_refine_ls_structure_factor_coef     Fsqd
_refine_ls_matrix_type     full
_refine_ls_R_factor_all     0.0900
_refine_ls_R_factor_gt     0.0539
_refine_ls_wR_factor_gt     0.1598
_refine_ls_wR_factor_ref     0.1783
_refine_ls_goodness_of_fit_ref     1.034
_refine_ls_restrained_S_all     1.034
_refine_ls_number_reflns     3192
_refine_ls_number_parameters     171
_refine_ls_number_restraints     0
_refine_ls_hydrogen_treatment     refU
_refine_ls_weighting_scheme     calc
_refine_ls_weighting_details
;
 w=1/[\s^2^(Fo^2^)+(0.1021P)^2^]
 where P=(Fo^2^+2Fc^2^)/3
;
_atom_sites_solution_hydrogens     geom
_atom_sites_solution_primary     direct
_atom_sites_solution_secondary     difmap
_refine_ls_shift/su_max     0.000
_refine_ls_shift/su_mean     0.000
_refine_diff_density_max     0.269
_refine_diff_density_min     -0.322
_refine_ls_extinction_method     none
_refine_ls_extinction_coef     .
loop_
    _atom_type_symbol
    _atom_type_description
    _atom_type_scat_dispersion_real
    _atom_type_scat_dispersion_imag
    _atom_type_scat_source
    'C' 'C' 0.0033 0.0016
                         'International Tables Vol C Tables 4.2.6.8 and 6.1.1.4'
    'H' 'H' 0.0000 0.0000
                         'International Tables Vol C Tables 4.2.6.8 and 6.1.1.4'
    'N' 'N' 0.0061 0.0033
                         'International Tables Vol C Tables 4.2.6.8 and 6.1.1.4'
    'O' 'O' 0.0106 0.0060
                         'International Tables Vol C Tables 4.2.6.8 and 6.1.1.4'
_computing_data_collection     'SMART (Bruker, 1997)'
_computing_cell_refinement     'SMART (Bruker, 1997)'
_computing_data_reduction     'SAINT (Bruker, 1997)'
_computing_structure_solution     'SHELXS97 (Sheldrick, 2008)'
_computing_structure_refinement     'SHELXL2013 (Sheldrick, 2013)'
_computing_molecular_graphics
                 'XPMA (Zsolnai, 1996) and ORTEP-3 for Windows (Farrugia, 2012)'
_computing_publication_material     'publCIF (Westrip, 2010)'
loop_
    _atom_site_type_symbol
    _atom_site_label
    _atom_site_fract_x
    _atom_site_fract_y
    _atom_site_fract_z
    _atom_site_U_iso_or_equiv
    _atom_site_adp_type
    _atom_site_calc_flag
    _atom_site_occupancy
    _atom_site_disorder_assembly
    _atom_site_disorder_group
    O O1 0.1515(2) -0.2046(2) 0.42195(13) 0.0450(4) Uani d 1 . .
    O O2 0.3946(2) -0.4369(2) 0.35645(13) 0.0472(4) Uani d 1 . .
    O O3 0.2709(3) 0.4306(3) -0.04153(13) 0.0594(5) Uani d 1 . .
    O O4 0.2379(3) 0.1828(3) -0.13125(14) 0.0745(6) Uani d 1 . .
    N N1 0.3940(2) 0.0490(2) 0.36421(11) 0.0254(4) Uani d 1 . .
    N N2 0.6433(2) -0.1977(2) 0.38760(11) 0.0252(4) Uani d 1 . .
    C C1 0.4498(3) -0.1435(2) 0.37745(13) 0.0239(4) Uani d 1 . .
    C C2 0.3182(3) -0.2742(3) 0.38566(15) 0.0298(5) Uani d 1 . .
    C C3 0.5536(3) 0.1147(3) 0.36567(15) 0.0297(5) Uani d 1 . .
    H H3 0.5545 0.2418 0.3572 0.030(4) Uiso calc 1 . .
    C C4 0.7090(3) -0.0391(3) 0.38158(14) 0.0303(5) Uani d 1 . .
    H H4 0.8366 -0.0377 0.3874 0.030(4) Uiso calc 1 . .
    C C5 0.7684(3) -0.3936(3) 0.40763(17) 0.0357(5) Uani d 1 . .
    H H5A 0.7251 -0.4468 0.4707 0.050(4) Uiso calc 1 . .
    H H5B 0.9005 -0.3916 0.4117 0.050(4) Uiso calc 1 . .
    H H5C 0.7616 -0.4704 0.3535 0.050(4) Uiso calc 1 . .
    C C6 0.1956(3) 0.1756(3) 0.34690(15) 0.0304(5) Uani d 1 . .
    H H6A 0.1940 0.3076 0.3510 0.040(2) Uiso calc 1 . .
    H H6B 0.1056 0.1465 0.3999 0.040(2) Uiso calc 1 . .
    C C7 0.1284(3) 0.1521(3) 0.24391(16) 0.0374(5) Uani d 1 . .
    H H7A 0.1252 0.0210 0.2416 0.040(2) Uiso calc 1 . .
    H H7B -0.0036 0.2345 0.2374 0.040(2) Uiso calc 1 . .
    C C8 0.2543(3) 0.1980(3) 0.15374(17) 0.0438(6) Uani d 1 . .
    H H8A 0.2656 0.3258 0.1580 0.040(2) Uiso calc 1 . .
    H H8B 0.3838 0.1089 0.1566 0.040(2) Uiso calc 1 . .
    C C9 0.1725(4) 0.1868(4) 0.05333(18) 0.0491(6) Uani d 1 . .
    H H9A 0.0414 0.2734 0.0518 0.040(2) Uiso calc 1 . .
    H H9B 0.1635 0.0581 0.0491 0.040(2) Uiso calc 1 . .
    C C10 0.2915(4) 0.2362(4) -0.03937(18) 0.0577(7) Uani d 1 . .
    H H10 0.4288 0.1672 -0.0303 0.042(6) Uiso calc 1 . .
    C C11 0.4004(5) 0.4901(6) -0.1162(2) 0.0980(13) Uani d 1 . .
    H H11A 0.5322 0.4170 -0.1043 0.122(6) Uiso calc 1 . .
    H H11B 0.3865 0.6235 -0.1115 0.122(6) Uiso calc 1 . .
    H H11C 0.3692 0.4695 -0.1828 0.122(6) Uiso calc 1 . .
    C C12 0.0419(5) 0.2754(5) -0.1545(2) 0.0674(8) Uani d 1 . .
    H H12A -0.0435 0.2222 -0.1100 0.122(6) Uiso calc 1 . .
    H H12B 0.0242 0.2570 -0.2237 0.122(6) Uiso calc 1 . .
    H H12C 0.0125 0.4098 -0.1455 0.122(6) Uiso calc 1 . .
loop_
    _atom_site_aniso_label
    _atom_site_aniso_U_11
    _atom_site_aniso_U_22
    _atom_site_aniso_U_33
    _atom_site_aniso_U_12
    _atom_site_aniso_U_13
    _atom_site_aniso_U_23
    O1 0.0251(8) 0.0351(9) 0.0739(12) -0.0105(6) 0.0030(7) 0.0031(7)
    O2 0.0530(10) 0.0268(8) 0.0648(11) -0.0175(7) 0.0080(8) -0.0088(7)
    O3 0.0608(12) 0.0811(14) 0.0435(10) -0.0348(10) -0.0001(8) 0.0047(9)
    O4 0.0951(16) 0.0718(14) 0.0456(11) -0.0059(12) -0.0002(11) -0.0108(9)
    N1 0.0264(8) 0.0199(8) 0.0290(8) -0.0056(6) -0.0007(6) -0.0009(6)
    N2 0.0236(8) 0.0233(8) 0.0276(8) -0.0058(6) -0.0001(6) 0.0000(6)
    C1 0.0248(9) 0.0210(9) 0.0248(9) -0.0053(7) -0.0010(7) -0.0006(7)
    C2 0.0325(11) 0.0247(10) 0.0336(11) -0.0114(8) -0.0063(8) 0.0051(8)
    C3 0.0342(11) 0.0243(10) 0.0341(11) -0.0140(8) -0.0013(8) -0.0026(8)
    C4 0.0285(10) 0.0331(11) 0.0327(11) -0.0147(9) -0.0006(8) -0.0019(8)
    C5 0.0301(11) 0.0263(11) 0.0453(13) -0.0012(8) -0.0043(9) 0.0042(9)
    C6 0.0272(10) 0.0211(9) 0.0390(11) -0.0015(8) -0.0019(8) 0.0004(8)
    C7 0.0345(11) 0.0314(11) 0.0447(13) -0.0078(9) -0.0075(9) 0.0046(9)
    C8 0.0398(13) 0.0454(13) 0.0421(13) -0.0077(10) -0.0037(10) 0.0043(10)
    C9 0.0574(15) 0.0446(14) 0.0436(14) -0.0128(12) -0.0061(11) 0.0032(10)
    C10 0.0615(17) 0.0628(18) 0.0388(14) -0.0021(14) -0.0043(12) -0.0029(12)
    C11 0.079(2) 0.180(4) 0.0543(19) -0.076(3) -0.0008(16) 0.022(2)
    C12 0.082(2) 0.082(2) 0.0481(16) -0.0391(18) -0.0070(15) -0.0028(14)
_geom_special_details
;
All e.s.d.'s (except the e.s.d. in the dihedral angle between two l.s. planes)
are estimated using the full covariance matrix. The cell e.s.d.'s are taken
into account individually in the estimation of e.s.d.'s in distances, angles
and torsion angles; correlations between e.s.d.'s in cell parameters are only
used when they are defined by crystal symmetry. An approximate (isotropic)
treatment of cell e.s.d.'s is used for estimating e.s.d.'s involving l.s.
planes.
;
loop_
    _geom_bond_atom_site_label_1
    _geom_bond_atom_site_label_2
    _geom_bond_site_symmetry_2
    _geom_bond_distance
    _geom_bond_publ_flag
    O1 C2 . 1.234(2) ?
    O2 C2 . 1.238(2) ?
    O3 C10 . 1.386(3) ?
    O3 C11 . 1.433(3) ?
    O4 C12 . 1.419(3) ?
    O4 C10 . 1.421(3) ?
    N1 C1 . 1.348(2) ?
    N1 C3 . 1.371(2) ?
    N1 C6 . 1.479(2) ?
    N2 C1 . 1.345(2) ?
    N2 C4 . 1.372(2) ?
    N2 C5 . 1.468(2) ?
    C1 C2 . 1.524(3) ?
    C3 C4 . 1.349(3) ?
    C3 H3 . 0.9300 ?
    C4 H4 . 0.9300 ?
    C5 H5A . 0.9600 ?
    C5 H5B . 0.9600 ?
    C5 H5C . 0.9600 ?
    C6 C7 . 1.520(3) ?
    C6 H6A . 0.9700 ?
    C6 H6B . 0.9700 ?
    C7 C8 . 1.516(3) ?
    C7 H7A . 0.9700 ?
    C7 H7B . 0.9700 ?
    C8 C9 . 1.512(3) ?
    C8 H8A . 0.9700 ?
    C8 H8B . 0.9700 ?
    C9 C10 . 1.520(3) ?
    C9 H9A . 0.9700 ?
    C9 H9B . 0.9700 ?
    C10 H10 . 0.9800 ?
    C11 H11A . 0.9600 ?
    C11 H11B . 0.9600 ?
    C11 H11C . 0.9600 ?
    C12 H12A . 0.9600 ?
    C12 H12B . 0.9600 ?
    C12 H12C . 0.9600 ?
loop_
    _geom_angle_atom_site_label_1
    _geom_angle_atom_site_label_2
    _geom_angle_atom_site_label_3
    _geom_angle_site_symmetry_1
    _geom_angle_site_symmetry_3
    _geom_angle
    _geom_angle_publ_flag
    C10 O3 C11 . . 112.8(2) ?
    C12 O4 C10 . . 114.0(2) ?
    C1 N1 C3 . . 109.36(15) ?
    C1 N1 C6 . . 127.21(16) ?
    C3 N1 C6 . . 123.40(15) ?
    C1 N2 C4 . . 109.59(15) ?
    C1 N2 C5 . . 126.70(15) ?
    C4 N2 C5 . . 123.63(15) ?
    N2 C1 N1 . . 106.65(15) ?
    N2 C1 C2 . . 126.40(16) ?
    N1 C1 C2 . . 126.86(16) ?
    O1 C2 O2 . . 128.94(19) ?
    O1 C2 C1 . . 115.65(17) ?
    O2 C2 C1 . . 115.39(17) ?
    C4 C3 N1 . . 107.34(16) ?
    C4 C3 H3 . . 126.3 ?
    N1 C3 H3 . . 126.3 ?
    C3 C4 N2 . . 107.05(16) ?
    C3 C4 H4 . . 126.5 ?
    N2 C4 H4 . . 126.5 ?
    N2 C5 H5A . . 109.5 ?
    N2 C5 H5B . . 109.5 ?
    H5A C5 H5B . . 109.5 ?
    N2 C5 H5C . . 109.5 ?
    H5A C5 H5C . . 109.5 ?
    H5B C5 H5C . . 109.5 ?
    N1 C6 C7 . . 111.91(15) ?
    N1 C6 H6A . . 109.2 ?
    C7 C6 H6A . . 109.2 ?
    N1 C6 H6B . . 109.2 ?
    C7 C6 H6B . . 109.2 ?
    H6A C6 H6B . . 107.9 ?
    C8 C7 C6 . . 114.69(18) ?
    C8 C7 H7A . . 108.6 ?
    C6 C7 H7A . . 108.6 ?
    C8 C7 H7B . . 108.6 ?
    C6 C7 H7B . . 108.6 ?
    H7A C7 H7B . . 107.6 ?
    C9 C8 C7 . . 112.45(19) ?
    C9 C8 H8A . . 109.1 ?
    C7 C8 H8A . . 109.1 ?
    C9 C8 H8B . . 109.1 ?
    C7 C8 H8B . . 109.1 ?
    H8A C8 H8B . . 107.8 ?
    C8 C9 C10 . . 114.3(2) ?
    C8 C9 H9A . . 108.7 ?
    C10 C9 H9A . . 108.7 ?
    C8 C9 H9B . . 108.7 ?
    C10 C9 H9B . . 108.7 ?
    H9A C9 H9B . . 107.6 ?
    O3 C10 O4 . . 112.1(2) ?
    O3 C10 C9 . . 107.4(2) ?
    O4 C10 C9 . . 112.8(2) ?
    O3 C10 H10 . . 108.1 ?
    O4 C10 H10 . . 108.1 ?
    C9 C10 H10 . . 108.1 ?
    O3 C11 H11A . . 109.5 ?
    O3 C11 H11B . . 109.5 ?
    H11A C11 H11B . . 109.5 ?
    O3 C11 H11C . . 109.5 ?
    H11A C11 H11C . . 109.5 ?
    H11B C11 H11C . . 109.5 ?
    O4 C12 H12A . . 109.5 ?
    O4 C12 H12B . . 109.5 ?
    H12A C12 H12B . . 109.5 ?
    O4 C12 H12C . . 109.5 ?
    H12A C12 H12C . . 109.5 ?
    H12B C12 H12C . . 109.5 ?
loop_
    _geom_hbond_atom_site_label_D
    _geom_hbond_atom_site_label_H
    _geom_hbond_atom_site_label_A
    _geom_hbond_site_symmetry_A
    _geom_hbond_distance_DH
    _geom_hbond_distance_HA
    _geom_hbond_distance_DA
    _geom_hbond_angle_DHA
    C3 H3 O2 1_565 0.93 2.30 3.141(2) 151
    C4 H4 O1 1_655 0.93 2.30 3.127(2) 148
_shelx_hkl_checksum     97643
_shelx_hkl_file
;
   0   0   1   12.07    0.20
   0   0   2   60.36    0.78
   0   0   3  368.66    2.82
   0   0   4 1360.78    8.49
   0   0   5  332.34    3.02
   0   0   7   30.77    1.02
   0   0   8  137.73    2.17
   0   0   9   58.42    1.51
   0   0  10   43.26    1.38
   0   0  11    4.39    0.67
   0   0  12   23.87    1.24
   0   0  13    0.29    0.56
   0   0  14    1.24    0.65
   0   0  15    3.71    0.80
   0   0  16    0.73    0.68
   0   0  17    0.31    0.80
  -1   0  17    1.58    0.92
  -1   0  16    1.44    0.78
  -1   0  15    8.01    1.02
  -1   0  14    1.21    0.62
  -1   0  13    0.62    0.56
  -1   0  12   29.32    1.36
  -1   0  11   84.76    2.09
  -1   0  10   12.51    0.93
  -1   0   9    4.39    0.62
  -1   0   7   84.78    1.64
  -1   0   6   10.83    0.64
  -1   0   5   58.70    1.13
  -1   0   4  211.72    2.10
  -1   0   3  563.17    3.99
   1   0  -2  177.39    1.59
  -1   0   2  176.84    1.59
   1   0  -1  221.97    1.79
   1   0   0  129.31    1.18
   1   0   1   36.53    0.55
   1   0   2   77.68    0.93
   1   0   3   48.45    0.82
   1   0   4  319.38    2.71
   1   0   5    0.18    0.19
   1   0   6   26.93    0.87
   1   0   7   48.97    1.18
   1   0   8    3.50    0.47
   1   0   9    7.01    0.71
   1   0  10    2.12    0.57
   1   0  11    1.92    0.53
   1   0  12   11.83    0.92
   1   0  13   -0.16    0.49
   1   0  14    0.26    0.52
   1   0  15    0.40    0.67
   1   0  16    0.55    0.75
   1   0  17    0.15    0.78
  -2   0  16   -0.38    0.79
  -2   0  15    4.65    0.87
  -2   0  14   -0.45    0.63
  -2   0  13    4.42    0.88
  -2   0  12    0.56    0.52
  -2   0  11   18.35    1.20
  -2   0   9    1.53    0.45
  -2   0   8   12.81    0.78
  -2   0   7   15.03    0.79
  -2   0   6    4.99    0.52
  -2   0   4    9.75    0.57
   2   0  -3    3.91    0.38
   2   0  -2   26.22    0.66
   2   0  -1    1.36    0.23
   2   0   0  286.85    2.40
   2   0   1   65.11    0.99
   2   0   2  160.14    1.68
   2   0   3   58.02    1.01
   2   0   4    1.40    0.26
   2   0   5  245.40    2.54
   2   0   6    0.13    0.25
   2   0   7    5.00    0.61
   2   0   8    0.18    0.30
   2   0   9   17.37    0.96
   2   0  10    1.93    0.50
   2   0  11   24.84    1.21
   2   0  12    2.21    0.66
   2   0  13   -0.13    0.57
   2   0  14    7.75    0.98
   2   0  15    0.71    0.67
   2   0  16    2.83    0.82
   2   0  17    0.55    0.96
  -3   0  16    0.68    0.86
  -3   0  15    2.13    0.90
  -3   0  14    4.20    0.90
  -3   0  13   -0.20    0.57
  -3   0  12    2.14    0.65
  -3   0  11    1.22    0.52
  -3   0  10    4.03    0.65
  -3   0   9    0.65    0.50
  -3   0   8   14.08    0.88
  -3   0   7    6.05    0.62
  -3   0   5   27.08    0.97
   3   0  -4    0.12    0.25
   3   0  -3   41.90    1.02
   3   0  -2   48.24    1.05
   3   0  -1   63.41    1.20
   3   0   0    0.08    0.17
   3   0   1    7.93    0.52
   3   0   4   38.30    1.00
   3   0   5    2.90    0.40
   3   0   6   10.62    0.70
   3   0   7    1.21    0.38
   3   0   8    2.58    0.49
   3   0   9   37.23    1.27
   3   0  10    0.70    0.46
   3   0  11    0.99    0.56
   3   0  12    4.57    0.70
   3   0  13    8.39    0.98
   3   0  14    1.06    0.70
   3   0  15    0.63    0.67
   3   0  16    0.47    0.77
  -4   0  15    0.22    0.58
  -4   0  14   -0.15    0.86
  -4   0  13    0.26    0.62
  -4   0  12   -0.41    0.52
  -4   0  11    1.84    0.62
  -4   0  10   -0.10    0.43
  -4   0   9    9.23    0.90
  -4   0   8    6.59    0.72
  -4   0   7    1.14    0.58
  -4   0   6    2.95    0.55
   4   0  -5    3.79    0.53
   4   0  -4    0.52    0.33
   4   0  -3   63.86    1.42
   4   0  -2   32.19    1.03
   4   0  -1    4.88    0.54
   4   0   0    3.35    0.46
   4   0   1  156.89    2.15
   4   0   2    4.52    0.49
   4   0   3    1.34    0.38
   4   0   4    9.24    0.78
   4   0   5    1.29    0.37
   4   0   6   67.80    1.57
   4   0   7   26.52    1.13
   4   0   8    0.76    0.46
   4   0   9   -0.11    0.48
   4   0  10    2.09    0.59
   4   0  11    8.55    0.99
   4   0  12    0.45    0.64
   4   0  13    0.63    0.67
   4   0  14   -0.32    0.67
   4   0  15    0.06    0.85
  -5   0  13    0.15    0.75
  -5   0  12    0.58    0.72
  -5   0  11    5.15    0.82
  -5   0  10    5.82    0.84
  -5   0   9    2.08    0.65
  -5   0   8    0.29    0.48
  -5   0   7    3.95    0.71
  -5   0   6    1.21    0.48
   5   0  -5   14.62    0.92
   5   0  -4   21.51    1.00
   5   0  -3    2.31    0.53
   5   0  -2   -0.28    0.34
   5   0  -1   31.23    1.10
   5   0   0    8.41    0.70
   5   0   1    2.54    0.49
   5   0   2    5.63    0.62
   5   0   3   20.02    0.97
   5   0   4   16.22    0.89
   5   0   5    1.74    0.47
   5   0   6   13.66    0.97
   5   0   7    0.81    0.44
   5   0   8    1.01    0.51
   5   0   9    8.47    0.93
   5   0  10    1.13    0.64
   5   0  11    0.16    0.66
   5   0  12    0.79    0.73
   5   0  13    3.56    0.92
   5   0  14    0.62    0.87
  -6   0  12    5.19    1.01
  -6   0  11   -0.76    0.63
  -6   0  10    0.40    0.59
  -6   0   9    4.17    0.85
  -6   0   8    8.84    0.96
  -6   0   7    8.01    0.95
   6   0  -6    0.07    0.49
   6   0  -5    0.04    0.47
   6   0  -4   29.31    1.27
   6   0  -3    0.62    0.46
   6   0  -2    0.35    0.45
   6   0  -1    3.84    0.66
   6   0   0    1.91    0.54
   6   0   1    1.99    0.58
   6   0   2    3.27    0.65
   6   0   3   -0.04    0.43
   6   0   4    7.33    0.82
   6   0   5    4.29    0.67
   6   0   6   20.07    1.18
   6   0   7   11.08    1.05
   6   0   8    0.48    0.55
   6   0   9    2.76    0.75
   6   0  10    1.13    0.70
   6   0  11   -0.29    0.63
   6   0  12    3.80    1.00
   6   0  13    4.29    1.09
  -7   0  10   -0.49    0.62
  -7   0   9    1.74    0.75
  -7   0   8    1.23    0.78
  -7   0   7    0.35    0.59
   7   0  -6    0.46    0.60
   7   0  -5    5.10    0.86
   7   0  -4    0.25    0.53
   7   0  -3    5.65    0.78
   7   0  -2    0.89    0.55
   7   0  -1    0.03    0.50
   7   0   0    7.04    0.86
   7   0   1   -0.19    0.51
   7   0   2    1.05    0.57
   7   0   3    1.50    0.62
   7   0   4   -0.48    0.49
   7   0   5    0.04    0.58
   7   0   6    2.54    0.79
   7   0   7    0.26    0.62
   7   0   8    0.02    0.60
   7   0   9    0.21    0.70
   7   0  10    4.10    1.09
   7   0  11    1.30    0.86
  -8   0   7    0.47    0.74
   8   0  -6    0.29    0.71
   8   0  -5    0.40    0.70
   8   0  -4   -0.54    0.61
   8   0  -3   -0.25    0.60
   8   0  -2    3.53    0.84
   8   0  -1    1.61    0.77
   8   0   0    0.02    0.62
   8   0   1    0.87    0.79
   8   0   2    1.11    0.78
   8   0   3    7.91    1.04
   8   0   4    3.98    0.91
   8   0   5    0.22    0.69
   8   0   6    0.58    0.74
   8   0   7    5.05    1.03
   8   0   8   -0.50    0.79
   8  -1   6    0.13    0.75
   8  -1   5    0.42    0.73
   8  -1   4   -0.48    0.60
   8  -1   3    1.92    0.85
   8  -1   2    0.52    0.66
   8  -1   1    5.00    1.01
   8  -1   0    0.58    0.71
   8  -1  -1    2.65    0.81
   8  -1  -2   -0.13    0.75
   8  -1  -3    0.34    0.68
   8  -1  -4    3.47    0.88
   8  -1  -5    1.05    0.82
   7  -1  10   -0.27    0.77
   7  -1   9    0.85    0.74
   7  -1   8   -0.08    0.72
   7  -1   7    7.19    1.02
   7  -1   6   -0.06    0.70
   7  -1   5    0.58    0.61
   7  -1   4   -0.11    0.49
   7  -1   3   -0.02    0.55
   7  -1   2    0.05    0.48
   7  -1   1    1.28    0.70
   7  -1   0    0.01    0.58
   7  -1  -1    1.45    0.61
   7  -1  -2    0.04    0.50
   7  -1  -3    0.59    0.66
   7  -1  -4    1.06    0.64
   7  -1  -5    0.18    0.59
   7  -1  -6    0.00    0.60
  -7   1   7    1.13    0.81
  -7   1   8    1.79    0.96
  -7   1   9    0.26    0.72
   6  -1  12    0.87    0.92
   6  -1  11    0.68    0.73
   6  -1  10    4.71    0.92
   6  -1   9    0.60    0.56
   6  -1   8    0.04    0.53
   6  -1   7    2.17    0.72
   6  -1   6    1.18    0.56
   6  -1   5   24.55    1.24
   6  -1   4    3.33    0.64
   6  -1   3   -0.02    0.46
   6  -1   2   19.06    1.12
   6  -1   1   20.87    1.14
   6  -1   0   18.43    1.13
   6  -1  -1    4.21    0.69
   6  -1  -2    2.89    0.66
   6  -1  -3   12.93    0.98
   6  -1  -4   30.77    1.35
   6  -1  -5   -0.44    0.51
   6  -1  -6    0.11    0.51
  -6   1   7    3.86    0.84
  -6   1   8    0.27    0.66
  -6   1   9    1.19    0.76
  -6   1  10   -0.07    0.58
  -6   1  11    0.55    0.82
   5  -1  14    1.38    1.01
   5  -1  13    5.60    1.16
   5  -1  12    3.80    0.87
   5  -1  11    1.55    0.69
   5  -1  10    2.67    0.72
   5  -1   9    2.41    0.66
   5  -1   8   20.55    1.22
   5  -1   7   17.24    1.14
   5  -1   6   12.63    1.01
   5  -1   5    0.40    0.50
   5  -1   4    4.73    0.61
   5  -1   3    3.68    0.58
   5  -1   2    3.65    0.61
   5  -1   1   10.34    0.82
   5  -1   0    1.68    0.45
   5  -1  -1    2.51    0.56
   5  -1  -2    6.82    0.73
   5  -1  -3   11.28    0.86
   5  -1  -4    5.06    0.68
   5  -1  -5    0.00    0.44
  -5   1   6   -0.30    0.44
   5  -1  -6   -0.28    0.43
  -5   1   7    5.53    0.79
  -5   1   8    1.62    0.59
  -5   1   9    1.00    0.67
  -5   1  10    1.24    0.62
  -5   1  11    0.75    0.67
  -5   1  12   -0.15    0.71
  -5   1  13   -0.19    0.77
   4  -1  15   -0.07    0.76
   4  -1  14    0.64    0.78
   4  -1  13    1.00    0.74
   4  -1  12    0.96    0.64
   4  -1  11    4.31    0.79
   4  -1  10    2.80    0.70
   4  -1   9    2.25    0.58
   4  -1   8    2.57    0.57
   4  -1   7    1.59    0.54
   4  -1   5   10.40    0.76
   4  -1   3    3.86    0.52
   4  -1   1    3.15    0.40
   4  -1   0   -0.22    0.27
   4  -1  -1    6.39    0.58
   4  -1  -2   44.97    1.25
   4  -1  -3   25.90    1.01
   4  -1  -4    0.36    0.35
   4  -1  -5    9.34    0.77
  -4   1   6    0.39    0.45
  -4   1   8    1.37    0.50
  -4   1   9    1.73    0.55
  -4   1  10    2.56    0.65
  -4   1  11    0.31    0.52
  -4   1  12    0.32    0.58
  -4   1  13    0.43    0.75
  -4   1  14   -0.74    0.74
   3  -1  16   -0.99    0.75
   3  -1  15    7.67    1.08
   3  -1  14    3.11    0.81
   3  -1  13    7.66    1.04
   3  -1  12    6.99    0.89
   3  -1  11    0.42    0.56
   3  -1  10   35.10    1.36
   3  -1   9   17.47    0.94
   3  -1   8    0.15    0.39
   3  -1   7   15.67    0.87
   3  -1   6   37.28    1.14
   3  -1   5   12.28    0.70
   3  -1   4    4.38    0.52
   3  -1   3   10.17    0.59
   3  -1   2    8.00    0.54
   3  -1   1   78.54    1.37
   3  -1   0  185.77    2.22
   3  -1  -1   17.67    0.68
   3  -1  -2    4.42    0.49
   3  -1  -3    3.97    0.47
   3  -1  -4   46.12    1.18
  -3   1   5   11.57    0.74
  -3   1   6    2.26    0.47
  -3   1   7    8.36    0.77
  -3   1   8    0.53    0.40
  -3   1   9    9.46    0.87
  -3   1  10    0.74    0.48
  -3   1  11    6.77    0.82
  -3   1  12   -0.75    0.50
  -3   1  13    1.94    0.74
  -3   1  14   -0.09    0.71
  -3   1  15    1.52    0.95
   2  -1  16    0.46    0.73
   2  -1  15    3.68    0.88
   2  -1  14    0.51    0.54
   2  -1  13    0.51    0.55
   2  -1  12    0.51    0.52
   2  -1  11   19.83    1.03
   2  -1  10    0.40    0.43
   2  -1   9    2.65    0.53
   2  -1   8   10.05    0.73
   2  -1   7   52.21    1.27
   2  -1   6   -0.02    0.25
   2  -1   4    5.64    0.50
   2  -1   3  143.86    1.77
   2  -1   2    0.53    0.20
   2  -1   1   20.51    0.63
   2  -1   0   27.56    0.71
   2  -1  -1   16.02    0.58
   2  -1  -2   28.99    0.78
   2  -1  -3    2.44    0.34
  -2   1   4    0.88    0.31
  -2   1   5    5.55    0.59
  -2   1   6    5.43    0.56
  -2   1   7    9.26    0.72
  -2   1   8    0.36    0.35
  -2   1   9    2.16    0.53
  -2   1  10   17.18    1.07
  -2   1  11   12.09    1.03
  -2   1  12    0.24    0.54
  -2   1  13    0.44    0.56
  -2   1  14    0.38    0.65
  -2   1  15    0.34    0.75
  -2   1  16    0.29    0.86
   1  -1  17    0.82    0.81
   1  -1  16    0.32    0.69
   1  -1  15    1.40    0.75
   1  -1  14   -0.22    0.53
   1  -1  13    4.42    0.77
   1  -1  12    1.50    0.57
   1  -1  11    3.23    0.61
   1  -1  10   56.53    1.52
   1  -1   9    2.00    0.48
   1  -1   8    5.39    0.65
   1  -1   7    9.36    0.65
   1  -1   6   40.01    1.02
   1  -1   5   65.71    1.18
   1  -1   4   29.28    0.72
   1  -1   3   35.17    0.71
   1  -1   2   65.89    0.92
   1  -1   1  313.09    2.37
   1  -1   0  514.85    3.58
   1  -1  -1  469.42    3.34
   1  -1  -2   87.56    1.11
  -1   1   3    1.30    0.26
  -1   1   4    9.94    0.49
  -1   1   5    1.06    0.27
  -1   1   6   12.59    0.62
  -1   1   7   43.59    1.18
  -1   1   8    3.17    0.49
  -1   1   9    1.49    0.49
  -1   1  10    1.07    0.35
  -1   1  11   65.17    1.89
  -1   1  12    2.15    0.63
  -1   1  13    2.80    0.84
  -1   1  14    3.88    0.84
  -1   1  15   10.37    1.20
  -1   1  16   10.48    1.27
   0  -1  17   -0.03    0.81
   0  -1  16   -0.12    0.60
   0  -1  15    0.00    0.59
   0  -1  14    0.35    0.56
   0  -1  13    6.16    0.82
   0  -1  12    0.61    0.47
   0  -1  11    8.49    0.81
   0  -1  10    8.91    0.80
   0  -1   9    3.40    0.56
   0  -1   8    7.94    0.68
   0  -1   7    5.29    0.59
   0  -1   6    9.28    0.56
   0  -1   5   41.23    0.93
   0  -1   4    7.31    0.48
   0  -1   3  231.07    1.92
   0  -1   2    2.90    0.22
   0  -1   1  363.64    3.08
   0  -1   0   59.65    0.68
   0   1   1    4.67    0.20
   0   1   2  159.32    1.43
   0   1   3  649.73    4.45
   0   1   4  207.80    2.15
   0   1   5   25.99    0.84
   0   1   6    2.05    0.40
   0   1   7   75.57    1.58
   0   1   8  177.74    2.58
   0   1   9    8.79    0.83
   0   1  10   -0.11    0.42
   0   1  11   49.05    1.62
   0   1  12   10.81    1.01
   0   1  13    7.32    1.08
   0   1  14    1.19    0.58
   0   1  15    4.22    0.91
   0   1  16    8.33    1.07
   0   1  17    2.33    1.04
  -1  -1  17    0.29    0.75
  -1  -1  16   -0.03    0.68
  -1  -1  15    1.17    0.64
  -1  -1  14    1.15    0.62
  -1  -1  13   -0.05    0.49
  -1  -1  12    2.47    0.65
  -1  -1  11    3.62    0.63
  -1  -1  10   21.24    1.04
  -1  -1   9   49.59    1.44
  -1  -1   8    4.74    0.57
  -1  -1   7    5.24    0.57
  -1  -1   6    7.28    0.59
  -1  -1   5   30.63    0.83
  -1  -1   4  208.05    2.01
  -1  -1   3    0.37    0.16
  -1  -1   2    3.67    0.25
   1   1  -1    0.66    0.11
   1   1   0  498.71    4.00
   1   1   1  233.35    1.86
   1   1   2    2.11    0.20
   1   1   3   74.04    1.03
   1   1   4    0.00    0.17
   1   1   5  239.60    2.47
   1   1   6  201.78    2.37
   1   1   7    0.03    0.27
   1   1   8   24.66    1.01
   1   1   9   16.00    0.87
   1   1  10   11.18    0.87
   1   1  11    2.47    0.59
   1   1  12   10.32    1.02
   1   1  13    3.29    0.77
   1   1  14    1.54    0.73
   1   1  15    3.46    0.82
   1   1  16    1.24    0.76
   1   1  17    1.40    0.89
  -2  -1  16   -0.03    0.70
  -2  -1  15    3.90    0.93
  -2  -1  14    3.29    0.80
  -2  -1  13    0.33    0.58
  -2  -1  12    2.25    0.62
  -2  -1  11    0.33    0.47
  -2  -1  10   13.89    0.97
  -2  -1   9    2.62    0.57
  -2  -1   8    1.39    0.40
  -2  -1   7    1.80    0.40
  -2  -1   6    9.15    0.61
  -2  -1   5  136.80    1.78
  -2  -1   4   22.61    0.71
  -2  -1   3   89.78    1.22
   2   1  -2   20.09    0.54
   2   1  -1    0.72    0.17
   2   1   0   21.96    0.52
   2   1   1   82.58    1.04
   2   1   2  621.63    4.29
   2   1   3   21.88    0.64
   2   1   4   20.05    0.66
   2   1   5    2.91    0.39
   2   1   6   99.47    1.64
   2   1   7   43.31    1.17
   2   1   8   40.39    1.26
   2   1   9    2.87    0.51
   2   1  10    0.96    0.51
   2   1  11    6.70    0.80
   2   1  12    0.06    0.58
   2   1  13    3.27    0.74
   2   1  14   -0.10    0.60
   2   1  15    0.14    0.68
   2   1  16    0.76    0.80
   2   1  17    0.30    0.76
  -3  -1  16   -0.42    0.72
  -3  -1  15   -0.13    0.71
  -3  -1  14   -0.35    0.65
  -3  -1  13    0.51    0.61
  -3  -1  12   -0.09    0.51
  -3  -1  11    0.13    0.45
  -3  -1  10    2.14    0.55
  -3  -1   9   14.23    0.91
  -3  -1   8    0.14    0.37
  -3  -1   7   12.91    0.79
  -3  -1   6   49.77    1.24
  -3  -1   5    0.44    0.33
   3   1  -4  192.86    2.19
   3   1  -3    2.78    0.37
   3   1  -2   46.62    0.97
   3   1  -1   34.60    0.83
   3   1   0   19.96    0.64
   3   1   1   11.36    0.53
   3   1   2    1.93    0.31
   3   1   3   19.55    0.69
   3   1   4    1.53    0.31
   3   1   5    3.22    0.42
   3   1   6  136.58    2.03
   3   1   7   32.11    1.08
   3   1   8    6.03    0.67
   3   1   9    4.13    0.60
   3   1  10    0.59    0.44
   3   1  11    1.18    0.53
   3   1  12    7.01    0.88
   3   1  13    0.01    0.54
   3   1  14   -0.15    0.56
   3   1  15    0.22    0.64
   3   1  16    0.49    0.81
  -4  -1  15    6.24    1.07
  -4  -1  14    1.41    0.82
  -4  -1  13    0.09    0.66
  -4  -1  12    0.17    0.53
  -4  -1  11    0.14    0.48
  -4  -1  10    0.06    0.47
  -4  -1   9    2.13    0.53
  -4  -1   8   -0.03    0.40
  -4  -1   7    1.87    0.47
  -4  -1   6    3.15    0.52
   4   1  -5   40.11    1.16
  -4  -1   5   40.31    1.16
   4   1  -4   11.22    0.68
   4   1  -3    6.48    0.57
   4   1  -2   28.92    0.92
   4   1  -1    0.03    0.26
   4   1   0   37.10    0.98
   4   1   1   20.97    0.80
   4   1   2    0.29    0.25
   4   1   3    0.40    0.31
   4   1   4    0.29    0.33
   4   1   5   18.15    0.85
   4   1   6   13.38    0.80
   4   1   7    9.96    0.80
   4   1   8    0.88    0.41
   4   1   9   18.79    1.08
   4   1  10    2.77    0.67
   4   1  11    3.47    0.65
   4   1  12    0.32    0.63
   4   1  13    0.48    0.63
   4   1  14   -0.10    0.75
   4   1  15    0.17    0.90
  -5  -1  14   -0.42    0.79
  -5  -1  13   -0.46    0.61
  -5  -1  12    1.31    0.65
  -5  -1  11    8.97    0.95
  -5  -1  10    0.70    0.54
  -5  -1   9    0.35    0.51
  -5  -1   8    3.88    0.64
  -5  -1   7   11.45    0.95
  -5  -1   6   17.48    1.06
   5   1  -5   -0.10    0.37
   5   1  -4   17.35    0.92
   5   1  -3   69.66    1.63
   5   1  -2    4.01    0.54
   5   1  -1   -0.19    0.30
   5   1   0    7.53    0.66
   5   1   1    1.53    0.42
   5   1   2    1.92    0.43
   5   1   3    2.40    0.47
   5   1   4    0.27    0.36
   5   1   5   -0.12    0.32
   5   1   6   10.52    0.81
   5   1   7   52.75    1.58
   5   1   8    0.33    0.54
   5   1   9    1.83    0.66
   5   1  10   -0.46    0.50
   5   1  11    0.26    0.56
   5   1  12    2.23    0.79
   5   1  13   -0.17    0.67
   5   1  14    0.36    0.80
   5   1  15    0.21    0.81
  -6  -1  12    0.76    0.66
  -6  -1  11    1.83    0.78
  -6  -1  10    0.12    0.62
  -6  -1   9    1.79    0.63
  -6  -1   8   11.68    0.99
  -6  -1   7    0.83    0.50
   6   1  -6    0.80    0.54
  -6  -1   6    0.30    0.47
   6   1  -5    8.89    0.88
   6   1  -4   49.73    1.52
   6   1  -3    0.37    0.46
   6   1  -2    3.00    0.59
   6   1  -1   14.30    0.94
   6   1   0    3.40    0.62
   6   1   1   14.81    0.89
   6   1   2   -0.06    0.39
   6   1   3    0.87    0.43
   6   1   4    7.03    0.76
   6   1   5    0.35    0.51
   6   1   6    3.90    0.74
   6   1   7   -0.19    0.45
   6   1   8    0.64    0.61
   6   1   9    0.24    0.57
   6   1  10    0.99    0.68
   6   1  11    4.12    0.96
   6   1  12   -0.19    0.73
   6   1  13    0.98    0.94
  -7  -1  10    0.20    0.71
  -7  -1   9    2.95    0.85
  -7  -1   8    3.92    0.80
  -7  -1   7    0.24    0.63
   7   1  -6    5.39    0.84
   7   1  -5    4.01    0.80
   7   1  -4    9.34    0.99
   7   1  -3    2.65    0.68
   7   1  -2   -0.12    0.50
   7   1  -1   14.56    1.08
   7   1   0   16.75    1.16
   7   1   1    7.13    0.81
   7   1   2    1.42    0.57
   7   1   3    5.89    0.86
   7   1   4    6.05    0.80
   7   1   5   11.52    1.02
   7   1   6    2.51    0.74
   7   1   7    0.83    0.67
   7   1   8    8.20    1.02
   7   1   9    0.82    0.61
   7   1  10    1.38    0.82
   7   1  11    0.56    0.90
  -8  -1   8   -0.09    0.81
  -8  -1   7    1.29    0.77
   8   1  -6    1.53    0.83
  -8  -1   6    1.95    0.80
   8   1  -5    0.53    0.73
   8   1  -4   -0.29    0.58
   8   1  -3    4.49    0.87
   8   1  -2    1.58    0.66
   8   1  -1    0.61    0.67
   8   1   0    0.63    0.67
   8   1   1    3.44    0.81
   8   1   2    5.09    0.86
   8   1   3    0.65    0.67
   8   1   4    0.34    0.71
   8   1   5   -0.30    0.66
   8   1   6    1.62    0.79
   8   1   7    2.48    0.84
   8   1   8    0.60    0.76
   8   1   9   -0.82    0.82
   9   1  -4    0.74    0.86
   9   1  -3    0.36    0.72
   9   1  -2    0.14    0.72
   9   1  -1    0.41    0.71
   9   1   0    0.03    0.79
   9   1   1    0.61    0.79
   9   1   2   -0.48    0.70
   9   1   3    0.81    0.87
   9   1   4    1.08    0.85
   9   1   5    3.75    1.04
   8  -2   4    6.17    1.14
   8  -2   3    3.62    0.91
   8  -2   2   -0.03    0.75
   8  -2   1   -0.17    0.70
   8  -2   0    1.83    0.82
   8  -2  -1    0.04    0.76
   8  -2  -2   -0.30    0.67
   7  -2   9    1.03    0.84
   7  -2   8    2.40    0.82
   7  -2   7    0.47    0.72
   7  -2   6    2.70    0.78
   7  -2   5    0.47    0.62
   7  -2   4    0.11    0.59
   7  -2   3    1.38    0.71
   7  -2   2    0.80    0.68
   7  -2   1    0.56    0.66
   7  -2   0    0.76    0.62
   7  -2  -1    0.95    0.64
   7  -2  -2    3.32    0.80
   7  -2  -3   -0.45    0.62
   7  -2  -4    1.24    0.72
   7  -2  -5    0.62    0.63
  -7   2   6    2.16    0.88
   7  -2  -6    2.38    0.89
  -7   2   7    0.63    0.85
   6  -2  11    0.31    0.78
   6  -2  10   -0.03    0.69
   6  -2   9    0.57    0.68
   6  -2   8    1.93    0.75
   6  -2   7    3.83    0.79
   6  -2   6    0.86    0.61
   6  -2   5    0.46    0.55
   6  -2   4    1.43    0.57
   6  -2   3    9.21    0.92
   6  -2   2   14.51    1.10
   6  -2   1    4.45    0.73
   6  -2   0    0.66    0.56
   6  -2  -1   15.31    1.04
   6  -2  -2   20.76    1.18
   6  -2  -3    8.68    0.93
   6  -2  -4   11.34    1.05
   6  -2  -5    5.56    0.78
  -6   2   6   20.08    1.37
   6  -2  -6   20.04    1.27
  -6   2   7    5.88    0.98
  -6   2   8    3.07    0.91
  -6   2   9    0.48    0.84
  -6   2  10    4.32    0.92
   5  -2  13    0.86    0.81
   5  -2  12    1.25    0.75
   5  -2  11    0.55    0.75
   5  -2  10    2.56    0.75
   5  -2   9    6.62    0.91
   5  -2   8    2.47    0.66
   5  -2   7    6.16    0.84
   5  -2   6   13.49    1.02
   5  -2   5   29.28    1.26
   5  -2   4    3.07    0.62
   5  -2   3    1.46    0.49
   5  -2   2   10.77    0.85
   5  -2   1    8.47    0.77
   5  -2   0    7.17    0.77
   5  -2  -1   -0.01    0.40
   5  -2  -2   11.63    0.86
   5  -2  -3   15.46    0.97
   5  -2  -4    0.55    0.53
   5  -2  -5    1.80    0.58
  -5   2   6    2.71    0.66
  -5   2   7    4.75    0.75
  -5   2   8    0.23    0.79
  -5   2   9    1.01    0.68
  -5   2  10    2.60    0.87
  -5   2  11    0.40    0.75
  -5   2  12   -0.26    0.76
   4  -2  14    1.82    0.90
   4  -2  13    5.83    1.01
   4  -2  12    2.34    0.82
   4  -2  11    1.53    0.64
   4  -2  10    9.07    1.00
   4  -2   9   17.69    1.18
   4  -2   8    7.63    0.82
   4  -2   7    0.06    0.41
   4  -2   6   22.14    1.07
   4  -2   5   21.42    1.04
   4  -2   4    5.59    0.66
   4  -2   3   12.93    0.73
   4  -2   2    0.45    0.37
   4  -2   1   62.85    1.50
   4  -2   0   -0.20    0.32
   4  -2  -1   24.74    1.01
   4  -2  -2   17.69    0.88
   4  -2  -3   -0.19    0.34
   4  -2  -4    0.72    0.45
   4  -2  -5   25.98    1.11
  -4   2   6   33.42    1.36
  -4   2   7    1.12    0.56
  -4   2   8    1.69    0.63
  -4   2   9    0.45    0.49
  -4   2  10   20.57    1.31
  -4   2  11    1.72    0.74
  -4   2  12   -0.25    0.61
  -4   2  13    1.57    0.84
  -4   2  14    3.89    1.05
   3  -2  15   -0.19    0.79
   3  -2  14    0.52    0.73
   3  -2  13    4.34    0.84
   3  -2  12    5.53    0.91
   3  -2  11    0.35    0.52
   3  -2  10    1.72    0.57
   3  -2   9   -0.16    0.45
   3  -2   8    5.22    0.70
   3  -2   7    1.48    0.46
   3  -2   6   65.80    1.52
   3  -2   5   12.03    0.80
   3  -2   4    0.77    0.38
   3  -2   3    4.57    0.51
   3  -2   2   56.55    1.28
   3  -2   1   70.51    1.41
   3  -2   0   11.31    0.69
   3  -2  -1   11.36    0.67
   3  -2  -2   22.93    0.87
   3  -2  -3   26.98    0.93
   3  -2  -4   18.80    0.85
  -3   2   5    8.18    0.72
  -3   2   6   12.89    0.88
  -3   2   7    3.00    0.54
  -3   2   8    5.78    0.69
  -3   2   9   16.94    1.08
  -3   2  10   14.52    1.06
  -3   2  11    1.38    0.59
  -3   2  12    0.50    0.67
  -3   2  13    5.01    0.98
  -3   2  14    1.23    0.91
  -3   2  15   -0.18    0.77
   2  -2  16    0.03    0.80
   2  -2  15    0.63    0.77
   2  -2  14   -0.10    0.60
   2  -2  13    4.83    0.80
   2  -2  12    2.01    0.61
   2  -2  11    3.97    0.66
   2  -2  10    9.08    0.89
   2  -2   9    6.63    0.71
   2  -2   8    1.47    0.43
   2  -2   7    2.92    0.45
   2  -2   6    4.20    0.52
   2  -2   5   35.37    1.00
   2  -2   4    2.10    0.34
   2  -2   3    3.91    0.41
   2  -2   2   84.35    1.32
   2  -2   1  120.22    1.58
   2  -2   0    7.50    0.46
   2  -2  -1    1.60    0.30
   2  -2  -2   28.43    0.82
   2  -2  -3   21.62    0.79
  -2   2   4    2.72    0.42
  -2   2   5    0.19    0.33
  -2   2   6    0.32    0.36
  -2   2   7    1.75    0.44
  -2   2   8    9.57    0.78
  -2   2   9    0.62    0.42
  -2   2  10    6.51    0.78
  -2   2  11   -0.19    0.44
  -2   2  12    4.77    0.86
  -2   2  13    0.70    0.77
  -2   2  14    0.07    0.66
  -2   2  15   -0.36    0.81
   1  -2  16    1.71    0.78
   1  -2  15   -0.01    0.60
   1  -2  14    0.49    0.61
   1  -2  13   13.10    1.07
   1  -2  12   13.49    0.97
   1  -2  11   -0.08    0.43
   1  -2  10    0.08    0.40
   1  -2   9    8.69    0.79
   1  -2   8   52.71    1.28
   1  -2   7   17.17    0.78
   1  -2   6   13.58    0.68
   1  -2   5   21.23    0.71
   1  -2   4   20.89    0.64
   1  -2   3   27.93    0.70
   1  -2   2   25.19    0.62
   1  -2   1   42.36    0.77
   1  -2   0    5.58    0.37
   1  -2  -1    8.67    0.42
   1  -2  -2   14.47    0.55
  -1   2   3    2.28    0.31
  -1   2   4    5.44    0.45
  -1   2   5   50.53    1.16
  -1   2   6    0.27    0.28
  -1   2   7    0.14    0.29
  -1   2   8    0.02    0.35
  -1   2   9    0.97    0.52
  -1   2  10    0.66    0.53
  -1   2  11   -0.13    0.53
  -1   2  12    1.98    0.66
  -1   2  13   -0.17    0.59
  -1   2  14    1.68    0.80
  -1   2  15    8.39    1.16
  -1   2  16   -0.51    0.70
   0  -2  16    2.12    0.83
   0  -2  15    0.62    0.69
   0  -2  14    0.25    0.58
   0  -2  13    2.78    0.67
   0  -2  12    0.31    0.48
   0  -2  11    0.23    0.40
   0  -2  10    1.78    0.47
   0  -2   9   40.99    1.21
   0  -2   8    0.10    0.30
   0  -2   7    4.05    0.49
   0  -2   6   62.71    1.18
   0  -2   5   13.17    0.61
   0  -2   4   59.49    0.92
   0  -2   3   43.19    0.70
   0  -2   2   20.95    0.42
   0  -2   1   56.97    0.66
   0  -2   0  142.22    1.25
   0   2   1  229.62    1.87
   0   2   2    5.23    0.31
   0   2   3   28.85    0.67
   0   2   4   13.94    0.58
   0   2   5    8.32    0.55
   0   2   6   23.21    0.88
   0   2   7   93.93    1.79
   0   2   8    8.61    0.74
   0   2   9    1.04    0.50
   0   2  10    2.67    0.61
   0   2  11   52.27    1.68
   0   2  12    3.20    0.68
   0   2  13    2.65    0.74
   0   2  14    2.01    0.96
   0   2  15    5.82    0.88
   0   2  16    6.97    1.17
  -1  -2  16   -0.06    0.66
  -1  -2  15    0.25    0.65
  -1  -2  14    1.69    0.69
  -1  -2  13    0.39    0.49
  -1  -2  12    1.24    0.53
  -1  -2  11   -0.26    0.45
  -1  -2  10   25.84    1.12
  -1  -2   9    0.70    0.39
  -1  -2   8   22.60    0.96
  -1  -2   7    5.51    0.61
  -1  -2   6   30.76    0.88
  -1  -2   5   21.33    0.72
  -1  -2   4  146.72    1.62
  -1  -2   3   71.86    0.96
  -1  -2   2  229.29    1.90
   1   2   1    6.20    0.29
   1   2   2    1.75    0.19
   1   2   3   56.26    0.93
   1   2   4   99.22    1.34
   1   2   5    2.52    0.38
   1   2   6   10.52    0.66
   1   2   7   23.24    0.92
   1   2   8   34.62    1.15
   1   2   9    7.32    0.88
   1   2  10   21.42    1.10
   1   2  11    5.93    0.82
   1   2  12    3.95    0.76
   1   2  13    0.15    0.62
   1   2  14    3.28    0.73
   1   2  15    1.15    0.74
   1   2  16    2.34    0.85
   1   2  17    0.42    0.76
  -2  -2  16    0.36    0.76
  -2  -2  15   -0.66    0.65
  -2  -2  14    2.48    0.70
  -2  -2  13    0.47    0.57
  -2  -2  12   -0.43    0.47
  -2  -2  11    7.14    0.81
  -2  -2  10    0.47    0.46
  -2  -2   9   -0.04    0.38
  -2  -2   8    0.12    0.27
  -2  -2   7    0.94    0.38
  -2  -2   6   55.53    1.19
  -2  -2   5   11.82    0.59
  -2  -2   4  203.83    2.01
  -2  -2   3   46.19    0.81
   2   2  -2  230.67    1.89
   2   2  -1  127.99    1.22
   2   2   0   55.33    0.73
   2   2   1    1.60    0.20
   2   2   2  122.72    1.32
   2   2   3   64.42    1.03
   2   2   4   51.93    1.02
   2   2   5   62.60    1.25
   2   2   6  128.85    1.85
   2   2   7   29.57    0.93
   2   2   8    5.25    0.62
   2   2   9   -0.33    0.38
   2   2  10    0.94    0.49
   2   2  11    3.45    0.63
   2   2  12    0.19    0.45
   2   2  13    0.34    0.53
   2   2  14    0.54    0.61
   2   2  15   -0.39    0.68
   2   2  16    2.99    0.92
  -3  -2  15    0.66    0.73
  -3  -2  14   11.39    1.13
  -3  -2  13    2.22    0.75
  -3  -2  12    0.32    0.60
  -3  -2  11    0.68    0.45
  -3  -2  10   16.88    1.07
  -3  -2   9   16.43    0.96
  -3  -2   8    4.35    0.56
  -3  -2   7    6.91    0.68
  -3  -2   6   36.67    1.05
  -3  -2   5   63.07    1.25
  -3  -2   4   44.84    0.99
   3   2  -3    4.52    0.42
   3   2  -2   62.49    1.06
   3   2  -1    6.55    0.44
   3   2   0    6.70    0.41
   3   2   1   40.00    0.84
   3   2   2   50.14    0.96
   3   2   3   31.14    0.82
   3   2   4   13.79    0.65
   3   2   5   15.66    0.76
   3   2   6    3.08    0.42
   3   2   7    2.96    0.47
   3   2   8    1.23    0.38
   3   2   9    0.19    0.44
   3   2  10    1.62    0.57
   3   2  11    6.06    0.79
   3   2  12    0.17    0.47
   3   2  13    0.37    0.57
   3   2  14   -0.03    0.53
   3   2  15    3.16    0.87
   3   2  16   -0.43    0.79
  -4  -2  14    3.74    0.95
  -4  -2  13    0.01    0.66
  -4  -2  12    0.43    0.66
  -4  -2  11    7.13    0.87
  -4  -2  10    2.64    0.60
  -4  -2   9    8.91    0.79
  -4  -2   8    0.18    0.38
  -4  -2   7    5.92    0.63
  -4  -2   6   15.47    0.84
  -4  -2   5   10.22    0.73
   4   2  -4   16.45    0.76
   4   2  -3   26.79    0.86
   4   2  -2   31.41    0.89
   4   2  -1    1.42    0.34
   4   2   0   10.84    0.62
   4   2   1   11.11    0.60
   4   2   2    1.76    0.35
   4   2   3    6.43    0.59
   4   2   4   83.57    1.50
   4   2   5   18.20    0.86
   4   2   6    0.70    0.41
   4   2   7    9.20    0.78
   4   2   8   64.92    1.64
   4   2   9   11.09    0.99
   4   2  10    6.71    0.80
   4   2  11    0.65    0.51
   4   2  12    1.98    0.71
   4   2  13    5.34    0.96
   4   2  14   -0.04    0.64
   4   2  15    0.18    0.81
   4   2  16    0.26    0.82
  -5  -2  13    0.64    0.74
  -5  -2  12    0.31    0.63
  -5  -2  11    0.05    0.54
  -5  -2  10    0.17    0.55
  -5  -2   9    3.70    0.70
  -5  -2   8    4.76    0.65
  -5  -2   7    9.43    0.83
  -5  -2   6    0.27    0.40
   5   2  -5    1.27    0.43
  -5  -2   5    0.82    0.42
   5   2  -4   15.29    0.84
   5   2  -3   52.48    1.31
   5   2  -2   10.39    0.72
   5   2  -1   -0.04    0.28
   5   2   0   58.12    1.31
   5   2   1   28.06    0.97
   5   2   2    7.74    0.66
   5   2   3    9.91    0.75
   5   2   4   12.92    0.82
   5   2   5   28.58    1.13
   5   2   6    1.34    0.48
   5   2   7   21.04    1.12
   5   2   8   24.31    1.17
   5   2   9    4.20    0.73
   5   2  10    0.63    0.52
   5   2  11    6.64    0.89
   5   2  12    7.84    1.04
   5   2  13    0.87    0.77
   5   2  14    0.44    0.87
   5   2  15    6.44    1.12
  -6  -2  12    0.89    0.74
  -6  -2  11    0.86    0.69
  -6  -2  10    0.97    0.62
  -6  -2   9    2.61    0.63
  -6  -2   8    1.93    0.64
  -6  -2   7    4.62    0.81
  -6  -2   6    1.45    0.56
   6   2  -5   17.87    1.04
   6   2  -4   24.45    1.12
   6   2  -3   30.98    1.20
   6   2  -2   13.21    0.87
   6   2  -1   32.27    1.20
   6   2   0   64.78    1.67
   6   2   1    9.67    0.77
   6   2   2    1.95    0.51
   6   2   3   43.63    1.39
   6   2   4   36.25    1.35
   6   2   5    1.97    0.51
   6   2   6    2.68    0.57
   6   2   7   26.69    1.29
   6   2   8    4.43    0.74
   6   2   9   -0.28    0.55
   6   2  10    6.71    0.95
   6   2  11    5.67    1.03
   6   2  12   16.30    1.42
   6   2  13    3.66    0.98
   6   2  14    2.98    0.97
  -7  -2  10    0.01    0.76
  -7  -2   9   -0.06    0.58
  -7  -2   8   13.84    1.15
  -7  -2   7    0.40    0.61
  -7  -2   6    0.08    0.55
   7   2  -5    5.04    0.79
   7   2  -4    7.56    0.89
   7   2  -3    2.25    0.59
   7   2  -2   10.75    0.92
   7   2  -1    6.77    0.83
   7   2   0    5.02    0.73
   7   2   1   -0.10    0.48
   7   2   2   47.40    1.56
   7   2   3   13.76    1.04
   7   2   4   11.14    1.02
   7   2   5    0.72    0.58
   7   2   6    9.59    0.97
   7   2   7    8.71    1.02
   7   2   8    5.38    0.81
   7   2   9    3.46    0.93
   7   2  10    2.57    0.93
   7   2  11    5.77    1.05
   7   2  12    0.06    0.81
  -8  -2   8    1.61    0.86
  -8  -2   7   -0.02    0.71
  -8  -2   6    0.84    0.71
   8   2  -5   -0.61    0.71
   8   2  -4    0.55    0.58
   8   2  -3    0.89    0.61
   8   2  -2    0.06    0.56
   8   2  -1    0.54    0.64
   8   2   0   -0.21    0.58
   8   2   1   -0.32    0.66
   8   2   2    0.17    0.64
   8   2   3    4.10    0.80
   8   2   4    0.08    0.62
   8   2   5   -0.25    0.63
   8   2   6   -0.12    0.70
   8   2   7    0.14    0.71
   8   2   8    0.70    0.82
   8   2   9    0.38    0.81
   8   2  10    0.16    0.79
   9   2  -4    0.11    0.77
   9   2  -3   -0.43    0.67
   9   2  -2   -0.71    0.73
   9   2  -1    0.16    0.74
   9   2   0    0.50    0.78
   9   2   1    0.40    0.81
   9   2   2    5.13    1.01
   9   2   3   -0.59    0.70
   9   2   4    0.58    0.80
   9   2   5    0.14    0.89
   9   2   6    0.19    0.80
   7  -3   7    0.37    0.79
   7  -3   6    1.42    0.91
   7  -3   5   -0.21    0.65
   7  -3   4    0.04    0.68
   7  -3   3   -0.36    0.63
   7  -3   2    1.21    0.70
   7  -3   1   -0.02    0.64
   7  -3   0    1.91    0.73
   7  -3  -1    0.97    0.66
   7  -3  -2    0.18    0.63
   7  -3  -3    0.59    0.67
   7  -3  -4    0.98    0.72
   7  -3  -5    0.37    0.68
   6  -3  10   -0.26    0.82
   6  -3   9   -0.05    0.79
   6  -3   8    1.78    0.75
   6  -3   7    2.04    0.78
   6  -3   6    0.86    0.63
   6  -3   5    0.34    0.46
   6  -3   4   -0.26    0.49
   6  -3   3    0.47    0.57
   6  -3   2    0.69    0.60
   6  -3   1    1.24    0.60
   6  -3   0    0.97    0.56
   6  -3  -1    1.24    0.59
   6  -3  -2    0.11    0.52
   6  -3  -3    3.48    0.76
   6  -3  -4   -0.14    0.56
   6  -3  -5    0.87    0.59
  -6   3   6    0.92    0.79
  -6   3   7    0.84    0.82
  -6   3   8    0.01    0.87
  -6   3   9    0.98    0.87
   5  -3  12    0.28    0.80
   5  -3  11   -0.33    0.71
   5  -3  10    2.36    0.89
   5  -3   9    0.04    0.67
   5  -3   8   -0.32    0.56
   5  -3   7    0.15    0.53
   5  -3   6   -0.17    0.49
   5  -3   5    9.94    0.98
   5  -3   4    3.98    0.73
   5  -3   3    0.01    0.42
   5  -3   2   -0.37    0.45
   5  -3   1    0.21    0.46
   5  -3   0    7.77    0.87
   5  -3  -1    1.52    0.53
   5  -3  -2    1.60    0.58
   5  -3  -3    0.66    0.47
   5  -3  -4   15.35    1.05
   5  -3  -5    4.57    0.76
  -5   3   6    2.68    0.74
  -5   3   7    3.99    0.90
  -5   3   8    3.63    0.91
  -5   3   9   -0.26    0.66
  -5   3  10    8.61    1.10
  -5   3  11    3.52    0.95
   4  -3  13   -0.61    0.79
   4  -3  12    0.37    0.74
   4  -3  11    0.46    0.62
   4  -3  10    2.16    0.76
   4  -3   9    0.06    0.58
   4  -3   8    0.39    0.47
   4  -3   7    0.48    0.47
   4  -3   6   37.21    1.32
   4  -3   5    0.80    0.47
   4  -3   4   -0.15    0.41
   4  -3   3    3.49    0.59
   4  -3   2   21.14    1.00
   4  -3   1   51.08    1.45
   4  -3   0    6.22    0.72
   4  -3  -1    0.14    0.37
   4  -3  -2   22.98    1.09
   4  -3  -3   45.90    1.43
   4  -3  -4    4.54    0.65
   4  -3  -5    9.73    0.84
  -4   3   6    1.34    0.60
  -4   3   7   13.22    1.06
  -4   3   8   10.57    1.07
  -4   3   9    1.26    0.65
  -4   3  10    1.12    0.68
  -4   3  11    0.87    0.77
  -4   3  12    0.73    0.82
  -4   3  13    1.50    0.89
   3  -3  14    2.00    0.94
   3  -3  13   -0.28    0.73
   3  -3  12    0.78    0.68
   3  -3  11    1.36    0.67
   3  -3  10    9.47    0.99
   3  -3   9    4.25    0.68
   3  -3   8    1.60    0.52
   3  -3   7    0.88    0.47
   3  -3   6    0.99    0.46
   3  -3   5    0.22    0.37
   3  -3   4   -0.05    0.34
   3  -3   3    0.60    0.38
   3  -3   2    0.18    0.32
   3  -3   1    2.68    0.48
   3  -3   0    6.41    0.60
   3  -3  -1    0.26    0.33
   3  -3  -2    9.23    0.69
   3  -3  -3    2.56    0.50
   3  -3  -4    0.10    0.35
  -3   3   5    3.61    0.64
  -3   3   6   -0.06    0.45
  -3   3   7    0.71    0.47
  -3   3   8    2.11    0.55
  -3   3   9    0.39    0.56
  -3   3  10    7.98    1.00
  -3   3  11    1.42    0.77
  -3   3  12    2.40    0.80
  -3   3  13    0.62    0.79
  -3   3  14    1.03    0.98
   2  -3  14   -0.17    0.70
   2  -3  13    1.72    0.67
   2  -3  12    1.11    0.63
   2  -3  11   13.35    1.07
   2  -3  10    7.24    0.80
   2  -3   9    9.35    0.83
   2  -3   8   -0.04    0.39
   2  -3   7    2.19    0.48
   2  -3   6   15.27    0.82
   2  -3   5    0.19    0.32
   2  -3   4    1.70    0.37
   2  -3   3   17.34    0.73
   2  -3   2   10.06    0.60
   2  -3   1   81.19    1.36
   2  -3   0   38.97    0.94
   2  -3  -1   34.75    0.96
   2  -3  -2   18.44    0.75
   2  -3  -3   44.87    1.14
  -2   3   4   -0.13    0.29
  -2   3   5    3.35    0.55
  -2   3   6    6.51    0.71
  -2   3   7    9.50    0.82
  -2   3   8    6.58    0.80
  -2   3   9    0.57    0.47
  -2   3  10    3.50    0.67
  -2   3  11    0.22    0.65
  -2   3  12    2.82    0.85
  -2   3  13    3.38    0.95
  -2   3  14    0.50    0.78
  -2   3  15   -0.17    0.86
   1  -3  13    2.95    0.72
   1  -3  12    3.58    0.70
   1  -3  11   15.30    1.04
   1  -3  10   17.37    1.01
   1  -3   9   10.19    0.81
   1  -3   8    5.14    0.57
   1  -3   7    3.29    0.45
   1  -3   6   13.83    0.72
   1  -3   5   41.34    1.01
   1  -3   4   43.82    0.95
   1  -3   3    1.93    0.34
   1  -3   2    1.04    0.23
   1  -3   1    5.39    0.41
   1  -3   0   25.05    0.67
   1  -3  -1   69.21    1.11
   1  -3  -2   33.31    0.83
  -1   3   3   11.42    0.60
  -1   3   4    1.27    0.31
  -1   3   5    7.97    0.58
  -1   3   6    5.94    0.62
  -1   3   7    4.83    0.58
  -1   3   8    1.43    0.44
  -1   3   9    0.98    0.51
  -1   3  10    5.04    0.80
  -1   3  11   21.65    1.31
  -1   3  12    1.36    0.65
  -1   3  13    0.69    0.74
  -1   3  14    1.29    0.79
  -1   3  15    1.70    0.87
  -1   3  16   -0.04    0.85
   0  -3  13    0.18    0.59
   0  -3  12    1.10    0.58
   0  -3  11    3.33    0.61
   0  -3  10    6.30    0.75
   0  -3   9    0.31    0.40
   0  -3   8    2.93    0.46
   0  -3   7    4.73    0.54
   0  -3   6    0.14    0.25
   0  -3   5    2.52    0.31
   0  -3   4    2.00    0.25
   0  -3   3    1.84    0.22
   0  -3   2    2.75    0.31
   0  -3   1    0.06    0.16
   0  -3   0  329.98    2.47
   0   3   1    6.49    0.38
   0   3   2    0.17    0.19
   0   3   3    3.45    0.40
   0   3   4   76.07    1.24
   0   3   5    0.20    0.25
   0   3   6    2.56    0.40
   0   3   7    6.32    0.73
   0   3   8   10.58    0.91
   0   3   9    1.52    0.50
   0   3  10   11.69    0.98
   0   3  11    0.37    0.56
   0   3  12    0.42    0.60
   0   3  13    3.07    0.82
   0   3  14    1.69    0.72
   0   3  15   -0.04    0.69
   0   3  16    0.34    0.76
  -1  -3  12    1.88    0.59
  -1  -3  11   12.58    0.93
  -1  -3  10    0.50    0.45
  -1  -3   9    0.13    0.37
  -1  -3   8    5.15    0.56
  -1  -3   7    1.08    0.37
  -1  -3   6    5.77    0.50
  -1  -3   5   31.12    0.75
  -1  -3   4   17.99    0.56
  -1  -3   3    4.70    0.32
   1   3   1   52.65    0.69
   1   3   2  116.23    1.29
   1   3   3    0.06    0.21
   1   3   4   19.47    0.72
   1   3   5    0.85    0.31
   1   3   6  133.56    1.97
   1   3   7    2.07    0.46
   1   3   8    5.53    0.63
   1   3   9    1.01    0.43
   1   3  10    6.21    0.77
   1   3  11    0.27    0.43
   1   3  12    1.01    0.49
   1   3  13    1.44    0.66
   1   3  14    0.15    0.63
   1   3  15    0.51    0.67
   1   3  16    1.04    0.79
  -2  -3  11    4.63    0.67
  -2  -3  10   15.85    0.97
  -2  -3   9    0.32    0.40
  -2  -3   8    0.86    0.39
  -2  -3   7   31.13    1.02
  -2  -3   6   12.73    0.71
  -2  -3   5   50.81    1.03
  -2  -3   4    7.15    0.51
  -2  -3   3   86.16    1.05
  -2  -3   2   15.65    0.41
   2   3   0    0.72    0.14
   2   3   1  281.01    2.16
   2   3   2   22.81    0.57
   2   3   3    7.76    0.46
   2   3   4    1.99    0.33
   2   3   5    7.09    0.55
   2   3   6   39.41    1.06
   2   3   7    1.62    0.42
   2   3   8    5.78    0.66
   2   3   9    0.06    0.42
   2   3  10    6.46    0.74
   2   3  11    2.55    0.64
   2   3  12    0.76    0.62
   2   3  13   -0.20    0.53
   2   3  14   -0.05    0.63
   2   3  15    0.36    0.66
   2   3  16    0.96    0.78
  -3  -3  10   15.28    1.05
  -3  -3   9    5.57    0.69
  -3  -3   8    2.56    0.55
  -3  -3   7   21.71    0.91
  -3  -3   6    1.16    0.33
  -3  -3   5   -0.14    0.25
  -3  -3   4   19.17    0.66
  -3  -3   3  112.45    1.41
   3   3  -2    0.15    0.20
   3   3  -1   17.48    0.51
   3   3   0  187.26    1.76
   3   3   1   58.92    0.94
   3   3   2   21.75    0.66
   3   3   3   19.79    0.70
   3   3   4   38.92    0.95
   3   3   5   92.85    1.51
   3   3   6   19.29    0.80
   3   3   7    6.87    0.70
   3   3   8    1.06    0.42
   3   3   9    6.77    0.75
   3   3  10    0.47    0.47
   3   3  11    1.74    0.64
   3   3  12    0.29    0.63
   3   3  13   -0.03    0.58
   3   3  14   -0.50    0.60
   3   3  15   -0.14    0.70
   3   3  16   -0.54    0.77
  -4  -3   9    0.34    0.46
  -4  -3   8   11.43    0.84
  -4  -3   7   25.84    1.02
  -4  -3   6   16.89    0.82
  -4  -3   5    1.22    0.36
  -4  -3   4   19.04    0.80
   4   3  -3   19.93    0.74
   4   3  -2    0.40    0.28
   4   3  -1    7.38    0.54
   4   3   0    0.33    0.25
   4   3   1    0.14    0.21
   4   3   2    0.80    0.28
   4   3   3    4.43    0.45
   4   3   4    0.27    0.31
   4   3   5    2.08    0.44
   4   3   6   23.09    0.98
   4   3   7    3.44    0.54
   4   3   8    0.23    0.43
   4   3   9    1.43    0.58
   4   3  10    1.04    0.52
   4   3  11    0.87    0.59
   4   3  12    5.18    0.82
   4   3  13   -0.18    0.62
   4   3  14   -0.39    0.65
   4   3  15   -0.32    0.74
   4   3  16    0.99    0.97
  -5  -3   7    8.25    0.75
  -5  -3   6    0.91    0.43
  -5  -3   5   13.23    0.85
   5   3  -4    4.57    0.54
   5   3  -3    8.53    0.68
   5   3  -2    0.12    0.31
   5   3  -1    2.46    0.46
   5   3   0    0.23    0.35
   5   3   1    0.03    0.31
   5   3   2   19.81    0.87
   5   3   3    5.99    0.61
   5   3   4    0.14    0.39
   5   3   5    4.68    0.62
   5   3   6    4.22    0.67
   5   3   7   -0.20    0.47
   5   3   8    2.45    0.61
   5   3   9    0.02    0.56
   5   3  10   10.01    0.99
   5   3  11    5.17    0.81
   5   3  12    0.39    0.66
   5   3  13    5.59    0.94
   5   3  14    3.11    0.79
   5   3  15    3.54    1.06
  -6  -3   6    6.69    0.78
  -6  -3   5    0.05    0.46
   6   3  -4   13.21    0.93
   6   3  -3    5.49    0.64
   6   3  -2   15.03    0.90
   6   3  -1   29.22    1.16
   6   3   0    2.77    0.53
   6   3   1    4.35    0.59
   6   3   2    5.81    0.71
   6   3   3   23.58    1.04
   6   3   4    3.11    0.60
   6   3   5    0.66    0.52
   6   3   6    0.02    0.52
   6   3   7   23.54    1.20
   6   3   8    1.79    0.64
   6   3   9    0.34    0.65
   6   3  10    0.38    0.74
   6   3  11    5.32    0.97
   6   3  12    1.55    0.84
   6   3  13    0.11    0.93
   6   3  14    2.95    0.99
   7   3  -4    5.19    0.78
   7   3  -3    0.25    0.48
   7   3  -2    0.45    0.47
   7   3  -1   -0.03    0.47
   7   3   0    0.08    0.54
   7   3   1    0.76    0.54
   7   3   2   -0.11    0.53
   7   3   3    7.53    0.89
   7   3   4    0.42    0.49
   7   3   5    1.82    0.64
   7   3   6    4.25    0.81
   7   3   7    1.37    0.73
   7   3   8   -0.02    0.73
   7   3   9    1.15    0.77
   7   3  10    0.56    0.72
   7   3  11    1.09    0.93
   7   3  12    0.60    0.87
   8   3  -2    0.46    0.61
   8   3  -1    0.35    0.58
   8   3   0    3.85    0.80
   8   3   1    1.72    0.72
   8   3   2    0.61    0.64
   8   3   3    3.73    0.80
   8   3   4    0.12    0.66
   8   3   5    0.75    0.72
   8   3   6    3.98    0.91
   8   3   7    0.07    0.72
   8   3   8   -0.25    0.68
   8   3   9    0.18    0.85
   8   3  10    0.58    0.97
   9   3   0   -0.22    0.72
   9   3   1   -0.74    0.77
   9   3   2    0.09    0.77
   9   3   3    0.93    0.78
   9   3   4    3.86    1.01
   9   3   5   -0.01    0.83
   9   3   6    2.39    1.00
   9   3   7    0.79    0.99
   7  -4   3    0.77    0.91
   7  -4   2    0.14    0.70
   7  -4   1   -0.12    0.67
   7  -4   0   -0.29    0.62
   7  -4  -1    0.46    0.72
   7  -4  -2    0.29    0.73
   6  -4   8    0.96    0.82
   6  -4   7    0.10    0.78
   6  -4   6    4.03    0.88
   6  -4   5   -0.63    0.53
   6  -4   4    1.00    0.70
   6  -4   3   -0.20    0.59
   6  -4   2    1.67    0.77
   6  -4   1    1.26    0.72
   6  -4   0    0.16    0.62
   6  -4  -1    1.74    0.69
   6  -4  -2    0.37    0.61
   6  -4  -3    1.01    0.63
   6  -4  -4    3.03    0.78
  -6   4   5    0.52    0.87
   6  -4  -5    0.87    0.65
  -6   4   6    2.94    1.14
  -6   4   7    0.14    0.97
   5  -4   9   -0.16    0.74
   5  -4   8    3.19    0.78
   5  -4   7   12.18    1.18
   5  -4   6   -0.35    0.57
   5  -4   5    4.99    0.70
   5  -4   4   -0.44    0.45
   5  -4   3    3.74    0.76
   5  -4   2   15.40    1.08
   5  -4   1    0.88    0.57
   5  -4   0    1.96    0.59
   5  -4  -1    2.70    0.66
   5  -4  -2    0.57    0.52
   5  -4  -3    1.19    0.57
   5  -4  -4    2.87    0.66
  -5   4   5    2.69    0.82
   5  -4  -5    1.06    0.59
  -5   4   6    2.77    0.86
  -5   4   7   -0.14    0.80
  -5   4   8    0.36    0.75
  -5   4   9    0.88    0.78
  -5   4  10    4.11    1.14
   4  -4   9   -0.03    0.63
   4  -4   8   -0.16    0.53
   4  -4   7    0.75    0.57
   4  -4   6   -0.17    0.46
   4  -4   5    1.90    0.60
   4  -4   4   13.06    0.99
   4  -4   3    5.79    0.72
   4  -4   2    3.46    0.61
   4  -4   1    3.04    0.60
   4  -4   0    3.24    0.61
   4  -4  -1   20.12    1.04
   4  -4  -2   24.52    1.15
   4  -4  -3    0.19    0.42
   4  -4  -4    2.71    0.62
  -4   4   5   28.94    1.35
  -4   4   6    6.73    0.91
  -4   4   7    2.94    0.86
  -4   4   8    3.64    0.89
  -4   4   9    1.24    0.79
  -4   4  10   11.10    1.28
  -4   4  11    0.61    0.80
  -4   4  12    0.70    0.94
   3  -4   9    1.81    0.68
   3  -4   8    7.82    0.94
   3  -4   7    5.45    0.70
   3  -4   6    9.62    0.91
   3  -4   5    6.38    0.73
   3  -4   4   16.13    0.89
   3  -4   3    8.18    0.78
   3  -4   2    0.49    0.40
   3  -4   1    1.25    0.42
   3  -4   0  103.84    1.90
   3  -4  -1   11.26    0.81
   3  -4  -2   -0.18    0.35
   3  -4  -3   11.08    0.86
  -3   4   4   49.62    1.48
   3  -4  -4   48.90    1.42
  -3   4   5    5.45    0.76
  -3   4   6    1.70    0.69
  -3   4   7    2.37    0.67
  -3   4   8    9.66    0.94
  -3   4   9    6.12    0.91
  -3   4  10    6.61    0.96
  -3   4  11    0.49    0.69
  -3   4  12   -0.28    0.77
  -3   4  13    0.69    0.90
   2  -4   8   29.66    1.17
   2  -4   7   17.99    0.98
   2  -4   6   -0.22    0.34
   2  -4   5   15.28    0.85
   2  -4   4   14.01    0.77
   2  -4   3   55.20    1.25
   2  -4   2    3.50    0.45
   2  -4   1   11.02    0.65
   2  -4   0   15.57    0.73
   2  -4  -1    1.11    0.37
   2  -4  -2   29.72    0.96
   2  -4  -3    9.73    0.70
  -2   4   4    1.82    0.50
  -2   4   5   12.95    0.93
  -2   4   6   30.24    1.19
  -2   4   7   35.87    1.35
  -2   4   8   -0.20    0.45
  -2   4   9    2.34    0.71
  -2   4  10   30.35    1.43
  -2   4  11    1.82    0.79
  -2   4  12    2.41    0.94
  -2   4  13   -0.65    0.81
  -2   4  14    2.36    0.70
   1  -4   7    0.24    0.38
   1  -4   6    6.75    0.62
   1  -4   5   23.24    0.88
   1  -4   4    2.72    0.39
   1  -4   3   10.10    0.61
   1  -4   2   20.48    0.70
   1  -4   1  121.78    1.57
   1  -4   0   20.62    0.69
   1  -4  -1    2.38    0.33
  -1   4   2   46.34    1.07
   1  -4  -2   46.63    1.06
  -1   4   3   26.63    0.92
  -1   4   4    2.04    0.43
  -1   4   5    5.56    0.60
  -1   4   6   22.57    1.01
  -1   4   7    7.76    0.81
  -1   4   8   -0.03    0.39
  -1   4   9    5.32    0.81
  -1   4  10    0.79    0.60
  -1   4  11   12.78    1.24
  -1   4  12    0.18    0.69
  -1   4  13    0.37    0.79
  -1   4  14    3.30    0.98
  -1   4  15    0.39    0.86
   0  -4   5    1.17    0.31
   0  -4   4    0.70    0.26
   0  -4   3   45.03    0.84
   0  -4   2   20.95    0.56
   0  -4   1   43.17    0.73
   0  -4   0    1.88    0.25
   0   4   1    7.74    0.49
   0   4   2   69.03    1.09
   0   4   3   87.95    1.35
   0   4   4    0.55    0.27
   0   4   5    2.68    0.42
   0   4   6    5.17    0.55
   0   4   7    8.05    0.78
   0   4   8    1.36    0.50
   0   4   9    4.88    0.58
   0   4  10    0.89    0.54
   0   4  11    5.17    0.81
   0   4  12    4.40    0.88
   0   4  13    3.19    0.79
   0   4  14   -0.50    0.72
   0   4  15    0.12    0.77
   0   4  16   -0.04    0.73
   1   4   1  164.45    1.51
   1   4   2    0.34    0.25
   1   4   3    1.60    0.33
   1   4   4   16.17    0.70
   1   4   5   17.33    0.79
   1   4   6   50.74    1.27
   1   4   7    1.27    0.44
   1   4   8    3.67    0.58
   1   4   9    5.11    0.68
   1   4  10   18.87    1.07
   1   4  11    6.64    0.80
   1   4  12    0.15    0.54
   1   4  13    0.37    0.68
   1   4  14    0.05    0.75
   1   4  15    0.63    0.74
   1   4  16    0.63    0.86
   2   4   1    2.13    0.21
   2   4   2    0.42    0.20
   2   4   3    3.11    0.35
   2   4   4    0.32    0.24
   2   4   5    2.13    0.38
   2   4   6    1.04    0.38
   2   4   7    3.39    0.54
   2   4   8    1.41    0.48
   2   4   9   15.35    0.97
   2   4  10    0.77    0.48
   2   4  11    0.18    0.52
   2   4  12    2.04    0.71
   2   4  13    2.25    0.71
   2   4  14    2.09    0.83
   2   4  15    0.91    0.84
   2   4  16    0.94    0.88
   3   4   0    6.10    0.35
   3   4   1    4.87    0.40
   3   4   2    0.32    0.25
   3   4   3    2.46    0.34
   3   4   4   34.14    0.94
   3   4   5    6.13    0.62
   3   4   6   68.38    1.46
   3   4   7   22.20    1.03
   3   4   8   33.08    1.20
   3   4   9   18.64    1.03
   3   4  10   12.89    0.97
   3   4  11    0.78    0.53
   3   4  12    4.84    0.85
   3   4  13   11.97    1.09
   3   4  14    0.77    0.71
   3   4  15   -1.08    0.69
   3   4  16    4.66    1.06
   4   4   1   13.66    0.60
   4   4   2   52.48    1.07
   4   4   3   14.63    0.72
   4   4   4    0.56    0.37
   4   4   5   15.48    0.85
   4   4   6    2.98    0.50
   4   4   7    0.71    0.45
   4   4   8    0.39    0.46
   4   4   9   -0.20    0.42
   4   4  10    6.83    0.83
   4   4  11    1.23    0.61
   4   4  12    0.27    0.60
   4   4  13   -0.03    0.69
   4   4  14    0.15    0.72
   4   4  15    0.84    0.81
   5   4   1    1.76    0.40
   5   4   2   23.42    0.87
   5   4   3   15.35    0.82
   5   4   4    3.68    0.58
   5   4   5    0.56    0.43
   5   4   6    2.14    0.56
   5   4   7   37.03    1.37
   5   4   8    0.32    0.54
   5   4   9    2.71    0.67
   5   4  10    0.48    0.59
   5   4  11    1.09    0.67
   5   4  12    0.92    0.68
   5   4  13    2.48    0.83
   5   4  14    0.83    0.82
   5   4  15    1.37    0.98
   6   4   2    2.79    0.54
   6   4   3    6.72    0.75
   6   4   4    0.06    0.44
   6   4   5    0.89    0.50
   6   4   6    0.82    0.57
   6   4   7    3.07    0.71
   6   4   8    0.50    0.61
   6   4   9    0.04    0.65
   6   4  10    4.23    0.86
   6   4  11    0.46    0.79
   6   4  12    0.07    0.80
   6   4  13    0.45    0.91
   6   4  14    2.47    1.07
   7   4   3    6.26    0.79
   7   4   4    4.44    0.67
   7   4   5    1.53    0.63
   7   4   6    1.20    0.70
   7   4   7    9.32    1.02
   7   4   8    0.43    0.80
   7   4   9    0.07    0.78
   7   4  10    1.68    0.85
   7   4  11    1.39    0.95
   7   4  12    3.11    1.05
   8   4   5    1.30    0.77
   8   4   6    0.15    0.70
   8   4   7    0.59    0.85
   8   4   8    0.21    0.85
   8   4   9   -0.14    0.81
   8   4  10   -0.43    0.79
   6  -5   3    0.13    0.72
   6  -5   2    0.05    0.69
   6  -5   1   -0.24    0.65
   6  -5   0    0.61    0.69
   6  -5  -1   -0.22    0.67
   6  -5  -2    0.26    0.68
   6  -5  -3    0.22    0.71
   6  -5  -4    3.45    0.89
   5  -5   3   10.83    1.04
   5  -5   2    0.10    0.59
   5  -5   1    0.59    0.62
   5  -5   0   12.16    1.14
   5  -5  -1    7.50    0.94
   5  -5  -2    0.28    0.59
   5  -5  -3    0.78    0.64
   5  -5  -4    1.15    0.65
  -5   5   5    0.25    0.79
  -5   5   6    2.05    0.94
  -5   5   7    1.05    0.96
  -5   5   8    0.70    0.88
   4  -5   2    2.68    0.67
   4  -5   1   22.13    1.17
   4  -5   0    0.37    0.51
   4  -5  -1    0.27    0.50
   4  -5  -2    3.71    0.68
   4  -5  -3    4.58    0.78
  -4   5   4    0.82    0.66
  -4   5   5    1.47    0.70
  -4   5   6   -0.54    0.68
  -4   5   7    5.88    0.97
  -4   5   8   -0.62    0.73
  -4   5   9    0.30    0.85
  -4   5  10    1.98    0.97
  -4   5  11    1.00    1.02
   3  -5   2    0.36    0.46
   3  -5   1    3.94    0.62
   3  -5   0    0.63    0.47
   3  -5  -1   -0.11    0.42
   3  -5  -2    5.22    0.69
   3  -5  -3   13.18    0.95
  -3   5   4    7.88    0.89
  -3   5   5    0.32    0.56
  -3   5   6    7.68    0.93
  -3   5   7    4.39    0.77
  -3   5   8   14.52    1.34
  -3   5   9    0.02    0.69
  -3   5  10    0.74    0.75
  -3   5  11    8.47    1.16
  -3   5  12    2.67    1.16
   2  -5   0   74.19    1.53
   2  -5  -1    0.14    0.39
   2  -5  -2   -0.23    0.33
  -2   5   3    2.13    0.60
  -2   5   4    1.46    0.58
  -2   5   5    1.54    0.51
  -2   5   6    1.18    0.52
  -2   5   7   -0.23    0.49
  -2   5   8    1.20    0.65
  -2   5   9    0.03    0.58
  -2   5  10    7.13    0.95
  -2   5  11    0.35    0.76
  -2   5  12    0.70    0.87
  -2   5  13   -0.21    1.00
   1  -5  -1    2.55    0.39
  -1   5   2    9.74    0.75
  -1   5   3    0.14    0.35
  -1   5   4   -0.01    0.36
  -1   5   5    0.73    0.46
  -1   5   6    1.19    0.49
  -1   5   7    0.40    0.47
  -1   5   8    4.50    0.72
  -1   5   9   -0.49    0.48
  -1   5  10    0.66    0.69
  -1   5  11    4.87    1.04
  -1   5  12   -0.16    0.45
  -1   5  13    0.73    0.87
  -1   5  14    1.00    0.99
   0   5   3    4.94    0.57
   0   5   4    1.10    0.36
   0   5   5   10.40    0.79
   0   5   6    0.93    0.42
   0   5   7    6.79    0.85
   0   5   8   -0.47    0.44
   0   5   9    0.63    0.39
   0   5  10    0.25    0.55
   0   5  11   10.44    1.14
   0   5  12    0.21    0.68
   0   5  13    0.19    0.74
   0   5  14    0.05    0.82
   0   5  15   -0.25    0.76
   1   5   4    8.27    0.67
   1   5   5    0.95    0.39
   1   5   6   -0.42    0.37
   1   5   7    9.55    0.86
   1   5   8    8.54    0.85
   1   5   9   10.49    0.93
   1   5  10    0.80    0.53
   1   5  11    6.61    0.93
   1   5  12    0.16    0.63
   1   5  13    1.52    0.80
   1   5  14    1.23    0.91
   1   5  15    0.44    0.81
   2   5   5   10.10    0.70
   2   5   6   65.21    1.44
   2   5   7    2.43    0.48
   2   5   8    5.57    0.66
   2   5   9    0.21    0.44
   2   5  10    3.96    0.69
   2   5  11   -0.09    0.60
   2   5  12    1.28    0.70
   2   5  13   -0.13    0.65
   2   5  14    1.06    0.77
   2   5  15    1.46    0.81
   3   5   6    0.24    0.35
   3   5   7    1.79    0.49
   3   5   8    3.54    0.60
   3   5   9    1.50    0.53
   3   5  10    1.57    0.62
   3   5  11    2.21    0.68
   3   5  12    2.43    0.75
   3   5  13    0.75    0.74
   3   5  14    0.61    0.75
   3   5  15    0.84    0.84
   4   5   7    3.42    0.61
   4   5   8    3.98    0.65
   4   5   9    1.51    0.57
   4   5  10    0.50    0.55
   4   5  11    2.55    0.70
   4   5  12   -0.13    0.57
   4   5  13    1.11    0.70
   4   5  14    0.32    0.72
   4   5  15    0.82    0.86
   5   5   9    0.76    0.62
   5   5  10   14.12    1.15
   5   5  11    4.13    0.85
   5   5  12    4.80    0.94
   5   5  13    0.79    0.86
   5   5  14    3.30    1.06
   6   5  10    0.65    0.77
   6   5  11    2.00    0.87
   6   5  12    4.26    1.09
   6   5  13    0.93    0.99
  -4   6   7    1.65    0.92
  -4   6   8    0.35    0.94
  -3   6   8    0.38    0.79
  -3   6   9   -0.08    0.80
  -3   6  10   -0.30    0.89
  -2   6   9    1.57    0.77
  -2   6  10    1.64    0.98
  -2   6  11    7.95    1.29
  -2   6  12    1.88    1.29
  -1   6  10    0.41    0.84
  -1   6  11    1.63    0.94
  -1   6  12    0.76    0.92
  -1   6  13   -1.51    0.93
   0   6  11    0.41    0.77
   0   6  12    0.53    0.79
   0   6  13    2.20    0.96
   0   6  14   -0.50    0.90
   1   6  12    5.45    0.89
   1   6  13    6.84    1.13
   1   6  14    1.18    0.97
   2   6  14    1.20    0.89
   0   0  -2   61.28    0.70
   0   0  -3  368.33    2.71
   0   0  -4 1360.72    8.26
   0   0  -5  331.05    2.77
   0   0  -6    2.23    0.32
   0   0  -7   32.13    0.89
   0   0  -8  136.93    1.92
   0   0  -9   59.62    1.35
   0   0 -10   44.31    1.27
   0   0 -11    4.25    0.61
   0   0 -12   25.21    1.18
   0   0  13    0.01    0.49
   0   0  14    0.51    0.61
   0   0  15    3.22    0.80
   0   0  16    0.02    0.67
  -1   0  17    0.93    0.76
  -1   0  16    3.50    1.15
   1   0 -15    7.41    1.01
  -1   0  15    8.24    0.99
   1   0 -14    1.58    0.69
   1   0 -13    0.59    0.61
   1   0 -12   32.23    1.30
   1   0 -11   86.52    1.89
   1   0 -10   14.18    0.88
   1   0  -9    3.97    0.52
   1   0  -6   11.18    0.59
   1   0  -5   59.54    1.10
   1   0  -4  211.22    2.09
   1   0  -3  561.46    3.94
   1   0  -2  176.75    1.61
   1   0  -1  224.67    1.79
   1   0   0  129.53    1.17
   1   0   2   78.36    0.80
   1   0   3   49.75    0.65
   1   0   4  319.34    2.46
   1   0   5    0.19    0.22
   1   0   6   26.99    0.73
   1   0   7   50.04    1.05
   1   0   8    4.15    0.50
   1   0   9    6.77    0.76
   1   0  10    2.51    0.47
   1   0  11    2.00    0.46
   1   0  12   11.43    0.87
   1   0  13    0.07    0.48
   2   0 -16    0.30    0.76
   2   0 -15    6.03    1.04
   2   0 -14   -0.31    0.62
   2   0 -13    4.80    0.74
   2   0 -12   -0.05    0.47
   2   0 -11   18.45    1.08
   2   0 -10   15.61    0.96
   2   0  -9    2.69    0.53
   2   0  -8   13.77    0.82
   2   0  -7   15.91    0.80
   2   0  -6    4.01    0.46
   2   0  -5   60.28    1.22
   2   0  -4   10.88    0.54
   2   0  -3    3.39    0.37
   2   0  -2   26.87    0.64
   2   0  -1    1.59    0.21
   2   0   0  287.16    2.21
   2   0   1   66.56    0.75
   2   0   2  156.28    1.35
   2   0   3   58.39    0.70
   2   0   4    2.44    0.23
   2   0   5  245.70    2.06
   2   0   6    0.13    0.21
   2   0   7    5.36    0.53
   2   0   8    0.49    0.28
   2   0   9   17.07    0.76
   2   0  10    4.16    0.53
   3   0 -15    1.55    0.83
   3   0 -14    3.42    0.82
   3   0 -13   -0.22    0.55
   3   0 -12    3.02    0.69
   3   0 -11    2.03    0.58
   3   0 -10    4.20    0.68
   3   0  -9    0.88    0.47
   3   0  -8   12.94    0.87
   3   0  -7    6.99    0.65
   3   0  -6   73.62    1.56
   3   0  -5   27.94    0.97
   3   0  -4    0.06    0.25
   3   0  -3   42.78    0.99
   3   0  -2   49.15    0.98
   3   0  -1   64.26    1.05
   3   0   0    0.03    0.16
   3   0   1    9.03    0.37
   3   0   2   57.15    0.78
   3   0   3   35.53    0.60
   3   0   4   37.51    0.63
   3   0   5    3.87    0.36
   3   0   6   10.55    0.50
   3   0   7    1.14    0.28
   4   0 -14   -0.17    0.68
   4   0 -13    0.86    0.66
   4   0 -12   -0.01    0.56
   4   0 -11    1.84    0.62
   4   0 -10    0.09    0.51
   4   0  -9   10.96    0.91
   4   0  -8    6.21    0.77
   4   0  -7    0.51    0.41
   4   0  -6    3.09    0.56
   4   0  -5    2.85    0.51
   4   0  -4    0.29    0.36
   4   0  -3   64.06    1.34
   4   0  -2   34.61    0.94
   4   0  -1    5.54    0.48
   4   0   0    3.23    0.37
   4   0   1  157.29    1.70
   4   0   2    4.22    0.39
   4   0   3    0.94    0.22
   5   0 -13    0.72    0.79
   5   0 -12   -0.17    0.65
   5   0 -11    4.95    0.82
   5   0 -10    8.06    0.97
   5   0  -9    1.77    0.70
   5   0  -8   -0.07    0.49
   5   0  -7    5.36    0.77
   5   0  -6    1.88    0.65
   5   0  -5   13.37    0.89
   5   0  -4   21.08    0.98
   5   0  -3    3.52    0.65
   5   0  -2    0.09    0.33
   5   0  -1   32.19    0.98
   5   0   0    8.85    0.65
   5   0   1    2.65    0.39
   6   0 -12    4.84    1.01
   6   0 -11    0.13    0.72
   6   0 -10    0.98    0.76
   6   0  -9    3.48    0.84
   6   0  -8    8.45    0.93
   6   0  -7    8.51    0.96
   6   0  -6   -0.18    0.53
   6   0  -5    0.56    0.56
   6   0  -4   32.08    1.27
   6   0  -3    1.13    0.56
   6   0  -2    0.32    0.48
   7   0 -10    1.07    0.90
   7   0  -9    3.31    0.88
   7   0  -8    1.34    0.82
   7   0  -7    0.58    0.71
   7   0  -6    0.22    0.69
   7  -1  -5   -0.14    0.70
   7  -1  -6   -0.30    0.68
   7  -1  -7    1.40    0.82
   7  -1  -8    1.40    0.84
   7  -1  -9   -0.06    0.78
   6  -1  -2    1.87    0.51
   6  -1  -3   13.49    0.96
   6  -1  -4   30.68    1.27
   6  -1  -5   -0.10    0.54
   6  -1  -6   -0.37    0.59
   6  -1  -7    3.20    0.83
   6  -1  -8    0.14    0.68
   6  -1  -9    0.50    0.64
   6  -1 -10    0.43    0.70
   6  -1 -11   -0.01    0.72
   5  -1   1    9.83    0.62
   5  -1   0    1.39    0.40
   5  -1  -1    2.93    0.47
   5  -1  -2    7.78    0.72
   5  -1  -3   11.61    0.81
   5  -1  -4    3.82    0.56
   5  -1  -5   -0.13    0.39
   5  -1  -6    0.22    0.49
   5  -1  -7    5.68    0.78
   5  -1  -8    1.16    0.61
   5  -1  -9    0.30    0.63
   5  -1 -10    1.14    0.64
   5  -1 -11    1.03    0.69
   5  -1 -12   -0.32    0.62
   5  -1 -13    0.13    0.72
   4  -1   4   36.06    0.91
   4  -1   3    4.26    0.48
   4  -1   2   57.46    1.11
   4  -1   1    3.36    0.39
   4  -1   0   -0.18    0.26
   4  -1  -1    6.93    0.56
   4  -1  -2   45.40    1.15
   4  -1  -3   25.76    0.96
   4  -1  -4   -0.06    0.28
   4  -1  -5    8.35    0.68
   4  -1  -6    0.36    0.39
   4  -1  -7   10.03    0.99
   4  -1  -8    0.68    0.52
   4  -1  -9    2.14    0.60
   4  -1 -10    3.97    0.79
   4  -1 -11   -0.38    0.53
   4  -1 -12    0.85    0.68
   4  -1 -13    0.47    0.64
   4  -1 -14    0.13    0.72
   3  -1   7   15.88    0.68
   3  -1   6   37.36    0.90
   3  -1   5   12.38    0.58
   3  -1   4    4.62    0.42
   3  -1   3   10.47    0.51
   3  -1   2    8.39    0.47
   3  -1   1   79.06    1.19
   3  -1   0  186.67    1.98
   3  -1  -1   17.26    0.65
   3  -1  -2    3.87    0.42
   3  -1  -3    4.06    0.46
   3  -1  -4   45.62    1.15
   3  -1  -5   10.76    0.69
   3  -1  -6    2.45    0.44
   3  -1  -7    8.18    0.69
   3  -1  -8    0.83    0.44
   3  -1  -9    8.36    0.78
   3  -1 -10    0.92    0.56
   3  -1 -11    7.17    0.85
   3  -1 -12   -0.17    0.51
   3  -1 -13    1.65    0.64
   3  -1 -14   -0.09    0.68
   3  -1 -15    1.49    0.75
   2  -1  11   21.19    1.08
   2  -1  10    0.26    0.45
   2  -1   9    2.45    0.48
   2  -1   8    9.92    0.72
   2  -1   7   51.99    1.07
   2  -1   6    0.09    0.24
   2  -1   5   16.29    0.62
   2  -1   4    5.39    0.39
   2  -1   3  145.79    1.56
   2  -1   2    0.69    0.19
   2  -1   1   19.93    0.57
   2  -1   0   28.72    0.65
   2  -1  -1   15.42    0.54
   2  -1  -2   28.74    0.75
   2  -1  -3    2.56    0.33
   2  -1  -4    1.00    0.29
   2  -1  -5    6.88    0.55
   2  -1  -6    5.70    0.57
   2  -1  -7    9.31    0.68
   2  -1  -8    0.52    0.38
   2  -1  -9    0.87    0.42
   2  -1 -10   18.18    1.00
   2  -1 -11   11.08    0.93
   2  -1 -12    0.47    0.56
   2  -1 -13    0.35    0.53
   2  -1 -14    0.58    0.61
   2  -1 -15    0.38    0.73
   2  -1 -16   -0.27    0.61
   1  -1  13    4.95    0.74
   1  -1  12    1.28    0.55
   1  -1  11    3.51    0.58
   1  -1  10   57.57    1.41
   1  -1   9    1.45    0.40
   1  -1   8    4.72    0.56
   1  -1   7    8.42    0.61
   1  -1   6   39.22    0.91
   1  -1   5   63.93    1.07
   1  -1   4   30.64    0.72
   1  -1   3   35.74    0.70
   1  -1   2   68.87    0.88
   1  -1   1  314.43    2.39
   1  -1   0  517.79    3.59
   1  -1  -1  471.65    3.35
   1  -1  -2   88.15    1.13
   1  -1  -3    0.23    0.17
   1  -1  -4    9.97    0.48
   1  -1  -5    1.28    0.30
   1  -1  -6   12.12    0.60
   1  -1  -7   46.16    1.13
   1  -1  -8    2.24    0.40
   1  -1  -9    1.68    0.44
   1  -1 -10    1.58    0.47
   1  -1 -11   68.74    1.70
   1  -1 -12    3.29    0.61
   1  -1 -13    4.20    0.75
   1  -1 -14    3.78    0.74
   1  -1 -15    9.06    1.12
   1  -1 -16    8.88    1.20
   1  -1 -17    0.72    0.95
   0  -1  16    0.23    0.76
   0  -1  15    0.66    0.69
   0  -1  14    1.04    0.55
   0  -1  13    6.69    0.85
   0  -1  12    0.16    0.43
   0  -1  11    8.13    0.78
   0  -1  10    7.79    0.70
   0  -1   9    3.66    0.51
   0  -1   8    6.93    0.59
   0  -1   7    4.98    0.53
   0  -1   6    9.00    0.55
   0  -1   5   41.35    0.89
   0  -1   4    6.53    0.38
   0  -1   3  226.77    2.00
   0  -1   2    3.05    0.28
   0  -1   1  360.67    2.63
   0  -1  -1    4.58    0.22
   0  -1  -2  160.96    1.41
   0  -1  -3  648.57    4.33
   0  -1  -4  205.72    1.92
   0  -1  -5   25.30    0.69
   0  -1  -6    1.88    0.29
   0  -1  -7   74.63    1.33
   0  -1  -8  174.73    2.21
   0  -1  -9    9.05    0.67
   0  -1 -10   -0.05    0.33
   0  -1 -11   50.75    1.42
   0  -1 -12   10.17    0.86
   0  -1 -13    7.73    0.87
   0  -1 -14    1.42    0.63
   0  -1 -15    6.61    0.99
   0  -1 -16    9.96    1.13
  -1  -1  17   -0.07    0.71
  -1  -1  16    0.38    0.83
  -1  -1  15    0.58    0.66
  -1  -1  14    1.07    0.61
  -1  -1  13   -0.31    0.49
  -1  -1  12    3.15    0.69
  -1  -1  11    3.46    0.60
   1   1 -10   20.10    1.01
  -1  -1  10   21.16    1.00
   1   1  -9   49.36    1.30
   1   1  -8    4.29    0.60
   1   1  -7    4.85    0.51
   1   1  -6    7.14    0.53
   1   1  -5   30.94    0.83
   1   1  -4  208.89    2.08
   1   1  -3    0.20    0.21
  -1  -1   2    3.56    0.32
  -1  -1   1    0.34    0.12
  -1  -1   0  501.17    3.63
  -1  -1  -1  236.62    2.05
  -1  -1  -2    1.85    0.15
  -1  -1  -3   74.01    0.82
  -1  -1  -4    0.21    0.14
  -1  -1  -5  243.89    2.10
  -1  -1  -6  195.43    1.97
  -1  -1  -7    0.20    0.24
  -1  -1  -8   23.90    0.82
  -1  -1  -9   15.34    0.73
  -1  -1 -10   11.78    0.74
  -1  -1 -11    2.48    0.46
  -1  -1 -12   10.56    0.88
  -1  -1 -13    3.95    0.73
  -2  -1  16   -0.16    0.73
  -2  -1  15    2.66    0.88
  -2  -1  14    2.69    0.93
  -2  -1  13    0.80    0.64
   2   1 -12    4.20    0.76
   2   1 -11    0.70    0.49
   2   1 -10   13.53    0.97
   2   1  -9    2.23    0.52
   2   1  -8    1.53    0.43
   2   1  -7    1.87    0.41
   2   1  -6    9.43    0.63
   2   1  -5  136.61    1.84
   2   1  -4   23.08    0.74
   2   1  -3   90.71    1.30
   2   1  -2   19.15    0.56
   2   1  -1    0.51    0.15
   2   1   0   20.69    0.43
  -2  -1  -1   84.29    0.85
  -2  -1  -4   20.34    0.38
  -2  -1  -5    2.57    0.24
  -2  -1  -6   99.83    1.19
  -2  -1  -7   40.02    0.82
  -2  -1  -8   38.91    0.90
  -2  -1  -9    3.07    0.40
   2   1  10    0.67    0.36
  -3  -1  15    0.11    0.85
   3   1 -14    1.95    0.84
  -3  -1  14    2.62    0.84
   3   1 -13    0.43    0.61
   3   1 -12    0.56    0.67
   3   1 -11    0.31    0.51
   3   1 -10    2.21    0.58
   3   1  -9   14.48    0.91
   3   1  -8    0.19    0.37
   3   1  -7   12.22    0.78
   3   1  -6   50.08    1.28
   3   1  -5    0.44    0.30
   3   1  -4  193.11    2.30
   3   1  -3    2.68    0.36
   3   1  -2   44.07    0.89
   3   1  -1   33.69    0.72
   3   1   0   19.46    0.51
   3   1   1   11.40    0.37
   3   1   2    1.48    0.19
   3   1   6  136.89    1.26
   4   1 -14    1.23    0.82
   4   1 -13    0.10    0.64
   4   1 -12    0.30    0.69
   4   1 -11    0.17    0.56
   4   1 -10    0.33    0.49
   4   1  -9    2.31    0.59
   4   1  -8    0.41    0.48
   4   1  -7    1.25    0.49
   4   1  -6    3.23    0.52
   4   1  -5   38.50    1.16
   4   1  -4   11.03    0.68
   4   1  -3    6.61    0.58
   4   1  -2   30.67    0.88
   4   1  -1    0.05    0.23
   4   1   0   39.39    0.83
   4   1   1   21.85    0.60
   4   1   2    0.65    0.17
   5   1 -13    0.06    0.81
   5   1 -12    2.57    0.77
   5   1 -11    8.91    1.06
   5   1 -10    0.98    0.65
   5   1  -9    0.07    0.54
   5   1  -8    5.72    0.75
   5   1  -7   12.68    0.94
   5   1  -6   17.67    1.02
   5   1  -5    0.12    0.38
   5   1  -4   16.94    0.87
   5   1  -3   69.00    1.51
   5   1  -2    4.13    0.49
   5   1  -1    0.17    0.31
   5   1   0    8.24    0.61
   6   1 -12    0.61    0.83
   6   1 -11    2.67    0.80
   6   1 -10    0.08    0.68
   6   1  -9    2.45    0.80
   6   1  -8   11.07    1.04
   6   1  -7    1.32    0.58
   6   1  -6    0.73    0.54
   6   1  -5    7.90    0.88
   6   1  -4   48.49    1.45
   6   1  -3    0.34    0.44
   7   1 -10    0.19    0.80
   7   1  -9    3.03    0.89
   7   1  -8    3.95    0.86
   7   1  -7    0.03    0.67
   7   1  -6    4.77    0.79
   7  -2  -5   -0.13    0.69
   7  -2  -6    4.10    1.25
   7  -2  -7   -0.41    0.81
   7  -2  -8    0.82    0.95
   6  -2  -2   20.30    1.15
   6  -2  -3    6.17    0.81
   6  -2  -4   10.68    0.99
   6  -2  -5    5.80    0.84
   6  -2  -6   17.30    1.24
   6  -2  -7    6.95    1.00
   6  -2  -8    2.54    0.78
   6  -2  -9    0.29    0.77
   6  -2 -10    4.95    1.01
   5  -2   2   11.09    0.74
   5  -2   1    8.99    0.74
   5  -2   0    7.81    0.72
   5  -2  -1    0.01    0.36
   5  -2  -2    9.99    0.79
   5  -2  -3   16.35    0.98
   5  -2  -4    0.67    0.46
   5  -2  -5    2.78    0.61
   5  -2  -6    3.05    0.61
   5  -2  -7    4.12    0.71
   5  -2  -8   -0.17    0.54
   5  -2  -9    0.52    0.64
   5  -2 -10    2.81    0.81
   5  -2 -11    0.32    0.68
   5  -2 -12    0.31    0.67
   4  -2   5   21.95    0.88
   4  -2   4    5.77    0.58
   4  -2   3   13.10    0.71
   4  -2   2    0.57    0.34
   4  -2   1   63.79    1.35
   4  -2   0   -0.06    0.25
   4  -2  -1   24.37    0.92
   4  -2  -2   19.38    0.88
   4  -2  -3   -0.05    0.31
   4  -2  -4    1.46    0.47
   4  -2  -5   26.29    1.12
   4  -2  -6   32.90    1.23
   4  -2  -7    2.02    0.65
   4  -2  -8    1.11    0.49
   4  -2  -9    0.96    0.57
   4  -2 -10   20.32    1.34
   4  -2 -11    1.35    0.66
   4  -2 -12   -0.06    0.96
   4  -2 -13    1.44    0.72
   4  -2 -14    3.56    0.98
   3  -2   8    4.13    0.56
   3  -2   7    1.41    0.40
   3  -2   6   66.41    1.36
   3  -2   5   11.37    0.67
   3  -2   4    0.60    0.28
   3  -2   3    4.71    0.52
   3  -2   2   57.73    1.16
   3  -2   1   68.16    1.29
   3  -2   0   10.45    0.64
   3  -2  -1   11.39    0.66
   3  -2  -2   23.34    0.86
   3  -2  -3   26.53    0.94
   3  -2  -4   17.36    0.79
   3  -2  -5    8.00    0.67
   3  -2  -6   14.21    0.83
   3  -2  -7    4.43    0.64
   3  -2  -8    5.75    0.71
   3  -2  -9   16.88    1.04
   3  -2 -10   14.51    1.00
   3  -2 -11    0.40    0.53
   3  -2 -12    0.40    0.59
   3  -2 -13    4.92    0.92
   3  -2 -14    0.45    0.80
   3  -2 -15   -0.47    0.69
   2  -2  11    4.04    0.70
   2  -2  10    9.07    0.87
   2  -2   9    6.35    0.78
   2  -2   8    2.80    0.54
   2  -2   7    4.78    0.50
   2  -2   6    4.43    0.48
   2  -2   5   38.81    0.99
   2  -2   4    2.48    0.36
   2  -2   3    3.62    0.44
   2  -2   2   83.98    1.28
   2  -2   1  121.07    1.60
   2  -2   0    6.92    0.52
   2  -2  -1    1.03    0.25
   2  -2  -2   28.01    0.82
   2  -2  -3   21.68    0.79
   2  -2  -4    1.95    0.34
   2  -2  -5    0.07    0.27
   2  -2  -6    0.42    0.31
   2  -2  -7    2.15    0.46
   2  -2  -9    0.50    0.38
   2  -2 -10    4.64    0.63
   2  -2 -11   -0.49    0.41
   2  -2 -12    4.68    1.03
   2  -2 -13   -0.22    0.52
   2  -2 -14   -0.35    0.64
   2  -2 -15    0.07    0.64
   2  -2 -16    1.15    0.79
   1  -2  14    0.24    0.73
   1  -2  13   13.08    1.14
   1  -2  12   12.90    1.06
   1  -2  11   -0.13    0.53
   1  -2  10    0.04    0.45
   1  -2   9    8.65    0.81
   1  -2   8   51.67    1.32
   1  -2   7   17.22    0.81
   1  -2   6   12.47    0.68
   1  -2   5   21.09    0.80
   1  -2   4   21.44    0.72
   1  -2   3   28.22    0.78
   1  -2   2   24.60    0.69
   1  -2   1   41.18    0.86
   1  -2   0    4.80    0.38
   1  -2  -1    9.52    0.48
   1  -2  -2   13.04    0.53
   1  -2  -3    2.64    0.32
   1  -2  -4    5.18    0.45
   1  -2  -5   52.38    1.12
   1  -2  -6    0.01    0.21
   1  -2  -7    0.20    0.27
   1  -2  -8   -0.02    0.29
   1  -2  -9    0.65    0.38
   1  -2 -10    0.63    0.43
   1  -2 -11   -0.13    0.41
   1  -2 -12    1.75    0.55
   1  -2 -13   -0.03    0.51
   1  -2 -14    1.71    0.65
   1  -2 -15    7.76    1.03
   1  -2 -16    0.06    0.71
   1  -2 -17   -0.36    0.76
   0  -2  16    2.47    0.92
   0  -2  15    0.08    0.68
   0  -2  14    0.73    0.72
   0  -2  13    2.76    0.75
   0  -2  12   -0.19    0.49
   0  -2  11    0.33    0.50
   0  -2  10    1.13    0.49
   0  -2   9   41.64    1.30
   0  -2   8    0.16    0.31
   0  -2   7    3.56    0.46
   0  -2   6   63.24    1.31
   0  -2   5   14.04    0.68
   0  -2   4   58.36    1.10
   0  -2   3   44.41    0.91
   0  -2   2   20.48    0.63
   0  -2   1   54.50    0.90
   0  -2   0  139.01    1.49
   0  -2  -1  228.45    2.04
   0  -2  -2    5.11    0.37
   0  -2  -3   27.82    0.66
   0  -2  -4   14.04    0.54
   0  -2  -5    8.07    0.49
   0  -2  -6   22.23    0.74
   0  -2  -7   94.34    1.60
   0  -2  -8    9.26    0.62
   0  -2  -9    1.27    0.39
   0  -2 -10    3.17    0.51
   0  -2 -11   51.17    1.39
   0  -2 -12    4.26    0.62
   0  -2 -13    1.66    0.56
   0  -2 -14    0.86    0.57
   0  -2 -15    6.72    0.96
  -1  -2  16   -0.22    0.79
  -1  -2  15    0.72    0.72
  -1  -2  14    0.95    0.70
  -1  -2  13    0.20    0.57
  -1  -2  12    1.39    0.62
  -1  -2  11    0.43    0.46
  -1  -2  10   24.09    1.12
  -1  -2   9    0.68    0.38
  -1  -2   8   24.60    0.96
  -1  -2   7    4.93    0.51
  -1  -2   6   28.97    0.95
  -1  -2   5   20.61    0.78
  -1  -2   4  145.94    1.83
  -1  -2   3   71.77    1.15
  -1  -2   2  228.44    2.15
  -1  -2   1   63.77    0.95
  -1  -2   0  461.86    3.29
  -1  -2  -1    5.84    0.35
  -1  -2  -2    1.74    0.20
  -1  -2  -3   57.79    0.84
  -1  -2  -4   99.67    1.21
  -1  -2  -5    2.15    0.28
  -1  -2  -6   10.05    0.51
  -1  -2  -7   21.79    0.71
  -1  -2  -8   35.87    0.95
  -1  -2  -9    7.04    0.59
  -1  -2 -10   24.49    0.93
  -1  -2 -11    4.92    0.58
  -1  -2 -12    2.46    0.53
  -1  -2 -13    0.69    0.49
  -2  -2  16   -0.23    0.74
  -2  -2  15    0.15    0.79
  -2  -2  14    2.41    0.81
  -2  -2  13    0.47    0.57
  -2  -2  12   -0.35    0.47
  -2  -2  11    6.72    0.81
  -2  -2  10    0.96    0.51
  -2  -2   9    0.01    0.37
  -2  -2   8    0.27    0.37
  -2  -2   7    1.12    0.36
  -2  -2   6   53.44    1.27
  -2  -2   5   11.54    0.67
  -2  -2   4  207.20    2.30
  -2  -2   3   47.86    1.02
  -2  -2   2  230.67    2.18
  -2  -2   1  126.70    1.45
  -2  -2   0   54.13    0.84
  -2  -2  -1    1.45    0.19
  -2  -2  -2  125.62    1.19
  -2  -2  -3   65.40    0.78
  -2  -2  -4   51.73    0.72
  -2  -2  -5   62.79    0.87
  -2  -2  -6  127.79    1.42
  -2  -2  -7   29.21    0.75
  -2  -2  -8    5.43    0.51
  -2  -2  -9    0.08    0.28
  -2  -2 -10    0.66    0.33
  -3  -2  15    0.20    0.75
  -3  -2  14   12.28    1.23
  -3  -2  13    2.72    0.77
  -3  -2  12    0.20    0.52
  -3  -2  11    0.76    0.55
  -3  -2  10   16.71    1.04
  -3  -2   9   17.09    1.01
  -3  -2   8    3.69    0.59
   3   2  -7    7.45    0.68
  -3  -2   7    6.80    0.68
   3   2  -6   36.42    1.13
  -3  -2   6   39.58    1.18
   3   2  -5   63.56    1.38
  -3  -2   5   60.69    1.37
   3   2  -4   46.87    1.12
  -3  -2   4   46.26    1.12
  -3  -2   3    4.85    0.47
  -3  -2   2   62.15    1.15
  -3  -2   1    6.50    0.43
  -3  -2   0    7.06    0.40
  -3  -2  -1   40.04    0.66
  -3  -2  -2   52.87    0.67
  -3  -2  -6    3.34    0.31
  -4  -2  14    5.07    1.02
  -4  -2  13    0.49    0.75
  -4  -2  12    0.49    0.85
  -4  -2  11    6.87    0.89
   4   2 -10    3.99    0.75
  -4  -2  10    3.66    0.75
   4   2  -9    8.01    0.84
   4   2  -8    0.42    0.48
   4   2  -7    7.05    0.74
   4   2  -6   15.31    0.90
   4   2  -5    8.85    0.74
   4   2  -4   17.00    0.79
   4   2  -3   25.69    0.86
   4   2  -2   30.80    0.87
  -4  -2   1    1.18    0.30
  -4  -2   0   10.60    0.52
  -4  -2  -1   10.72    0.45
  -4  -2  -2    1.79    0.20
  -5  -2  13   -0.06    0.81
  -5  -2  12    0.47    0.73
   5   2 -11    0.30    0.69
  -5  -2  11    0.34    0.67
   5   2 -10    0.18    0.63
   5   2  -9    4.23    0.73
   5   2  -8    4.79    0.75
   5   2  -7   10.18    0.89
   5   2  -6    1.07    0.53
   5   2  -5    0.79    0.47
   5   2  -4   15.46    0.82
   5   2  -3   52.21    1.27
   5   2  -2    9.69    0.70
   5   2  -1    0.23    0.30
   5   2   0   56.97    1.05
  -6  -2  12    1.79    0.86
   6   2 -11    0.56    0.74
   6   2 -10    1.12    0.80
   6   2  -9    2.88    0.73
   6   2  -8    1.40    0.65
   6   2  -7    5.43    0.84
   6   2  -6    1.53    0.57
   6   2  -5   17.30    0.99
   6   2  -4   23.13    1.06
   6   2  -3   32.21    1.13
   7   2 -11    2.09    0.92
   7   2 -10   -0.28    0.74
   7   2  -9   -0.11    0.73
   7   2  -8   13.98    1.21
   7   2  -7   -0.07    0.66
   7   2  -6   -0.44    0.60
   7  -3  -5    0.18    0.88
   7  -3  -6    0.12    0.82
   6  -3  -1    2.62    0.69
   6  -3  -2    0.09    0.59
   6  -3  -3    2.55    0.72
   6  -3  -4   -0.37    0.62
   6  -3  -5    0.92    0.74
   6  -3  -6    1.07    0.75
   6  -3  -7    0.92    0.74
   6  -3  -8   -0.86    0.69
   6  -3  -9    0.66    0.81
   5  -3   2   -0.17    0.42
   5  -3   1    0.10    0.42
   5  -3   0    8.46    0.81
   5  -3  -1    2.18    0.54
   5  -3  -2    1.75    0.51
   5  -3  -3    1.07    0.56
   5  -3  -4   15.21    1.05
   5  -3  -5    4.59    0.66
   5  -3  -6    3.81    0.76
   5  -3  -7    3.14    0.74
   5  -3  -8    3.67    0.83
   5  -3  -9   -0.38    0.57
   5  -3 -10    8.32    1.08
   5  -3 -11    5.78    1.07
   4  -3   5    0.84    0.43
   4  -3   4   -0.12    0.33
   4  -3   3    3.27    0.57
   4  -3   2   21.82    0.96
   4  -3   1   48.77    1.37
   4  -3   0    5.83    0.67
   4  -3  -1   -0.12    0.32
   4  -3  -2   23.74    1.05
   4  -3  -3   46.19    1.46
   4  -3  -4    3.94    0.62
   4  -3  -5   10.14    0.85
   4  -3  -6    0.76    0.46
   4  -3  -7   12.80    1.01
   4  -3  -8    8.59    0.93
   4  -3  -9    1.12    0.57
   4  -3 -10   -0.05    0.54
   4  -3 -11    0.81    0.85
   4  -3 -12    1.17    0.79
   4  -3 -13    0.74    0.78
   3  -3   8    2.51    0.57
   3  -3   7    0.80    0.46
   3  -3   6    0.43    0.37
   3  -3   5    0.02    0.33
   3  -3   4    0.63    0.36
   3  -3   3    0.53    0.34
   3  -3   2   -0.09    0.31
   3  -3   1    1.66    0.39
   3  -3   0    6.38    0.62
   3  -3  -1   -0.01    0.31
   3  -3  -2    8.49    0.68
   3  -3  -3    1.93    0.41
   3  -3  -4    0.35    0.33
   3  -3  -5    4.13    0.56
   3  -3  -6   -0.31    0.36
   3  -3  -7    0.74    0.39
   3  -3  -8    2.42    0.56
   3  -3  -9    0.27    0.47
   3  -3 -11    1.50    0.69
   3  -3 -12    2.98    0.79
   3  -3 -13    0.13    0.65
   3  -3 -14    0.60    0.73
   2  -3  11   12.35    1.05
   2  -3  10    6.90    0.84
   2  -3   9    9.23    0.90
   2  -3   8   -0.18    0.40
   2  -3   7    2.51    0.48
   2  -3   6   15.37    0.83
   2  -3   5    0.44    0.33
   2  -3   4    1.46    0.37
   2  -3   3   17.12    0.76
   2  -3   2    9.56    0.63
   2  -3   1   82.97    1.50
   2  -3   0   37.39    1.03
   2  -3  -1   33.49    1.01
   2  -3  -2   17.52    0.78
   2  -3  -3   46.17    1.20
   2  -3  -4   -0.17    0.28
   2  -3  -5    3.22    0.48
   2  -3  -6    7.15    0.69
   2  -3  -7    9.28    0.86
   2  -3  -8    6.91    0.73
   2  -3  -9    0.30    0.42
   2  -3 -10    2.52    0.59
   2  -3 -11   -0.13    0.51
   2  -3 -12    1.65    0.64
   2  -3 -13    2.89    0.76
   2  -3 -14    0.47    0.68
   2  -3 -15   -0.27    0.71
   1  -3  14    1.60    0.76
   1  -3  13    3.06    0.84
   1  -3  12    3.25    0.73
   1  -3  11   15.47    1.12
   1  -3  10   14.76    1.01
   1  -3   9    9.90    0.85
   1  -3   8    5.34    0.66
   1  -3   7    3.33    0.53
   1  -3   6   13.23    0.74
   1  -3   5   38.41    1.07
   1  -3   4   43.87    1.11
   1  -3   3    2.15    0.39
   1  -3   2    2.08    0.38
   1  -3   1    5.25    0.48
   1  -3   0   25.75    0.80
   1  -3  -1   70.89    1.30
   1  -3  -2   34.96    0.96
   1  -3  -3   11.29    0.62
   1  -3  -4    1.50    0.33
   1  -3  -5    8.54    0.60
   1  -3  -6    6.21    0.53
   1  -3  -7    4.53    0.59
   1  -3  -8    2.33    0.51
   1  -3  -9    1.33    0.47
   1  -3 -10    4.58    0.66
   1  -3 -11   20.42    1.14
   1  -3 -12    0.39    0.52
   1  -3 -13    0.09    0.55
   1  -3 -14    0.92    0.64
   1  -3 -15    1.21    0.73
   1  -3 -16    0.88    0.84
   0  -3  16    0.61    0.97
   0  -3  15    0.02    0.74
   0  -3  14    2.45    0.85
   0  -3  13    0.26    0.67
   0  -3  12    0.40    0.57
   0  -3  11    3.91    0.73
   0  -3  10    6.72    0.81
   0  -3   9    0.42    0.44
   0  -3   8    2.69    0.52
   0  -3   7    4.55    0.52
   0  -3   6    0.38    0.33
   0  -3   5    3.00    0.44
   0  -3   4    1.76    0.36
   0  -3   3    1.37    0.29
   0  -3   2    1.96    0.30
   0  -3   1   -0.19    0.21
   0  -3   0  329.06    2.95
   0  -3  -1    6.72    0.49
   0  -3  -2    0.06    0.18
   0  -3  -3    4.09    0.42
   0  -3  -4   77.51    1.33
   0  -3  -5    0.08    0.24
   0  -3  -6    1.80    0.38
   0  -3  -7    6.65    0.57
   0  -3  -8   10.69    0.69
   0  -3  -9    1.27    0.47
   0  -3 -10   11.21    0.80
   0  -3 -11    1.51    0.70
   0  -3 -12    0.80    0.57
   0  -3 -13    1.36    0.60
   0  -3 -14    1.92    0.71
   0  -3 -15    0.37    0.65
  -1  -3  16    0.09    0.90
  -1  -3  15    0.55    0.88
  -1  -3  14    0.12    0.69
  -1  -3  13    0.52    0.64
  -1  -3  12    0.62    0.56
  -1  -3  11   12.58    1.00
  -1  -3  10    0.39    0.45
  -1  -3   9    0.14    0.37
  -1  -3   8    3.68    0.58
  -1  -3   7    1.90    0.48
  -1  -3   6    5.48    0.62
  -1  -3   5   31.56    1.03
  -1  -3   3    5.28    0.52
  -1  -3   2   15.63    0.67
  -1  -3   0    6.60    0.47
  -1  -3  -1   51.81    0.96
  -1  -3  -2  112.68    1.43
  -1  -3  -3    0.21    0.20
  -1  -3  -4   20.56    0.69
  -1  -3  -5    0.97    0.28
  -1  -3  -6  132.32    1.78
  -1  -3  -7    1.38    0.38
  -1  -3  -8    4.81    0.53
  -1  -3  -9    1.89    0.42
  -1  -3 -10    5.84    0.65
  -1  -3 -11    0.08    0.43
  -1  -3 -12    0.94    0.78
  -2  -3  15    4.26    1.10
  -2  -3  14    1.58    0.78
  -2  -3  13    0.78    0.64
  -2  -3  12   -0.01    0.56
  -2  -3  11    3.66    0.71
  -2  -3  10   15.17    1.06
  -2  -3   9   -0.36    0.39
  -2  -3   8    1.65    0.49
  -2  -3   7   32.10    1.15
  -2  -3   5   49.62    1.29
  -2  -3   4    5.95    0.56
  -2  -3   3   86.21    1.47
  -2  -3   2   15.78    0.66
  -2  -3   1   41.31    0.93
  -2  -3   0    0.50    0.22
  -2  -3  -1  279.75    2.47
  -2  -3  -2   23.94    0.64
  -2  -3  -3    8.64    0.44
  -2  -3  -4    1.49    0.24
  -2  -3  -5    6.67    0.41
  -2  -3  -6   38.64    0.87
  -2  -3  -7    0.77    0.29
  -2  -3  -8    6.67    0.54
  -2  -3  -9    0.12    0.32
  -3  -3  15   -0.57    0.79
  -3  -3  14    0.56    0.72
  -3  -3  13    0.08    0.76
  -3  -3  12    1.52    0.74
  -3  -3  11    2.41    0.62
  -3  -3  10   15.43    1.10
  -3  -3   9    6.03    0.73
  -3  -3   8    3.67    0.56
  -3  -3   7   21.45    1.00
  -3  -3   6    1.68    0.43
  -3  -3   5    0.10    0.28
  -3  -3   4   18.92    0.82
  -3  -3   3  111.78    1.74
  -3  -3   2    0.17    0.24
  -3  -3   1   19.12    0.68
  -3  -3   0  189.47    1.96
  -3  -3  -1   58.59    0.97
  -3  -3  -2   22.43    0.59
  -3  -3  -3   19.60    0.55
  -3  -3  -4   39.54    0.69
  -3  -3  -5   91.48    1.09
  -3  -3  -6   19.78    0.56
  -4  -3  14    2.65    0.95
  -4  -3  13    0.17    0.80
  -4  -3  12    7.41    1.04
  -4  -3  11    6.29    0.91
  -4  -3  10    2.28    0.69
  -4  -3   9    0.01    0.46
  -4  -3   8   11.37    0.92
  -4  -3   7   26.21    1.14
  -4  -3   6   16.12    0.93
  -4  -3   5    0.98    0.42
  -4  -3   4   19.34    0.94
  -4  -3   3   20.51    0.86
  -4  -3   2    0.21    0.27
  -4  -3   1    7.35    0.58
  -4  -3   0    0.45    0.25
  -4  -3  -1   -0.06    0.24
  -4  -3  -2    1.20    0.24
  -5  -3  13    0.12    0.86
  -5  -3  12    3.81    0.87
  -5  -3  11   -0.02    0.62
  -5  -3  10   -0.51    0.53
  -5  -3   9   -0.14    0.58
  -5  -3   8    0.99    0.59
  -5  -3   7    7.58    0.86
  -5  -3   6    1.48    0.52
  -5  -3   5   14.19    0.92
  -5  -3   4    3.84    0.54
  -5  -3   3    9.55    0.76
  -5  -3   2    0.37    0.31
  -5  -3   1    2.40    0.42
  -5  -3   0    0.27    0.28
  -6  -3  12    2.88    0.94
  -6  -3  11    1.02    0.76
  -6  -3  10    0.32    0.69
  -6  -3   9   -0.43    0.60
  -6  -3   8   12.94    1.10
  -6  -3   7    8.14    0.93
  -6  -3   6    6.67    0.83
  -6  -3   5   -0.14    0.44
  -6  -3   4   14.78    1.00
  -6  -3   3    6.37    0.77
  -7  -3  10    0.66    0.79
  -7  -3   9    2.03    0.86
  -7  -3   8    0.40    0.72
  -7  -3   7    1.33    0.62
  -7  -3   6    0.45    0.54
   6  -4  -1    1.42    0.71
   6  -4  -2    0.39    0.59
   6  -4  -3    0.37    0.67
   6  -4  -4    3.57    0.96
   6  -4  -5    0.06    0.78
   6  -4  -6    2.57    0.97
   6  -4  -7    0.47    0.85
   5  -4   2   15.07    1.06
   5  -4   1    1.34    0.57
   5  -4   0    2.23    0.59
   5  -4  -1    2.64    0.64
   5  -4  -2    0.00    0.48
   5  -4  -3    0.74    0.58
   5  -4  -4    2.74    0.72
   5  -4  -5    1.50    0.66
   5  -4  -6    2.82    0.73
   5  -4  -7    0.04    0.61
   5  -4  -8    0.94    0.75
   5  -4  -9    0.72    0.79
   5  -4 -10    3.33    0.96
   4  -4   5   -0.03    0.49
   4  -4   4   14.34    0.93
   4  -4   3    5.86    0.76
   4  -4   2    3.15    0.60
   4  -4   1    3.05    0.59
   4  -4   0    3.42    0.68
   4  -4  -1   19.81    1.08
   4  -4  -2   25.31    1.15
   4  -4  -3   -0.25    0.39
   4  -4  -4    2.09    0.64
   4  -4  -6    4.46    0.74
   4  -4  -7    1.89    0.61
   4  -4  -8    2.88    0.75
   4  -4  -9    1.03    0.63
   4  -4 -10    9.59    1.27
   4  -4 -11   -0.14    0.66
   3  -4   8    7.07    0.87
   3  -4   7    5.69    0.74
   3  -4   6    7.90    0.77
   3  -4   5    6.60    0.73
   3  -4   4   16.69    0.96
   3  -4   3    8.24    0.75
   3  -4   2    0.13    0.37
   3  -4   1    0.94    0.45
   3  -4   0  101.78    2.01
   3  -4  -1   11.83    0.85
   3  -4  -2    0.16    0.38
   3  -4  -3   10.91    0.80
   3  -4  -4   48.34    1.52
   3  -4  -5    5.76    0.73
   3  -4  -6    0.11    0.37
   3  -4  -7    1.68    0.53
   3  -4  -8    8.71    0.88
   3  -4  -9    4.44    0.77
   3  -4 -10    5.49    0.85
   3  -4 -11    0.65    0.64
   3  -4 -12    0.35    0.79
   3  -4 -13    2.10    1.04
   2  -4  11   13.13    1.09
   2  -4  10   -0.08    0.56
   2  -4   9    7.59    0.92
   2  -4   8   27.85    1.23
   2  -4   7   17.73    1.02
   2  -4   6   -0.16    0.35
   2  -4   5   15.76    0.91
   2  -4   4   12.40    0.85
   2  -4   3   51.98    1.39
   2  -4   2    2.72    0.47
   2  -4   1   10.11    0.74
   2  -4   0   15.11    0.81
   2  -4  -1    1.01    0.38
   2  -4  -2   29.34    1.07
   2  -4  -3   10.00    0.76
   2  -4  -4    1.97    0.45
   2  -4  -5   11.82    0.83
   2  -4  -6   30.61    1.18
   2  -4  -7   34.64    1.34
   2  -4  -8   -0.05    0.45
   2  -4  -9    3.30    0.69
   2  -4 -10   32.01    1.44
   2  -4 -11    1.01    0.61
   2  -4 -12    1.93    0.72
   2  -4 -13    0.17    0.71
   2  -4 -14    3.73    1.00
   1  -4  14    1.49    0.97
   1  -4  13    0.97    0.80
   1  -4  12    0.51    0.69
   1  -4  11   14.13    1.18
   1  -4  10    6.78    0.84
   1  -4   9   -0.08    0.43
   1  -4   8   -0.06    0.41
   1  -4   7    0.77    0.49
   1  -4   6    6.35    0.71
   1  -4   5   22.81    0.99
   1  -4   4    2.84    0.49
   1  -4   3    9.15    0.70
   1  -4   2   21.61    0.94
   1  -4   1  121.77    1.98
   1  -4   0   20.63    0.85
   1  -4  -1    1.83    0.38
   1  -4  -2   48.57    1.31
   1  -4  -3   25.65    0.98
   1  -4  -4    2.48    0.48
   1  -4  -5    4.55    0.55
   1  -4  -6   21.50    0.96
   1  -4  -7    7.52    0.73
   1  -4  -8    0.10    0.42
   1  -4  -9    5.81    0.70
   1  -4 -10    0.95    0.57
   1  -4 -11   13.71    1.14
   1  -4 -12   -0.15    0.49
   1  -4 -13    0.01    0.82
   1  -4 -14    3.28    0.92
   1  -4 -15    1.66    1.02
   0  -4  15   -0.38    0.84
   0  -4  14    0.37    0.80
   0  -4  13   -0.34    0.73
   0  -4  12    0.40    0.63
   0  -4  11    2.41    0.69
   0  -4  10    0.91    0.59
   0  -4   9   -0.15    0.45
   0  -4   8   -0.35    0.48
   0  -4   7    0.08    0.47
   0  -4   6   11.36    0.79
   0  -4   5    1.61    0.46
   0  -4   4    0.55    0.31
   0  -4   3   45.08    1.23
   0  -4   2   21.28    0.89
   0  -4   1   46.42    1.16
   0  -4   0    1.39    0.35
   0  -4  -1    7.00    0.59
   0  -4  -2   67.98    1.34
   0  -4  -4    0.63    0.35
   0  -4  -5    3.62    0.46
   0  -4  -6    3.75    0.48
   0  -4  -7    9.96    0.74
   0  -4  -8    1.11    0.48
   0  -4  -9    6.56    0.61
   0  -4 -10    0.26    0.44
   0  -4 -11    5.80    0.75
   0  -4 -12    3.72    0.72
   0  -4 -13    3.18    0.78
   0  -4 -14    0.31    0.66
  -1  -4  15    2.73    1.06
  -1  -4  14    1.18    0.82
  -1  -4  13    1.91    0.82
  -1  -4  12    1.79    0.76
  -1  -4  11    3.27    0.72
  -1  -4  10    0.12    0.50
  -1  -4   9   54.36    1.67
  -1  -4   8    4.58    0.59
  -1  -4   7    0.00    0.34
  -1  -4   6    9.66    0.79
  -1  -4   5   14.12    0.84
  -1  -4   4   36.46    1.16
  -1  -4   3    0.36    0.30
  -1  -4   2   10.19    0.62
  -1  -4   1    0.07    0.25
  -1  -4   0   54.75    1.22
  -1  -4  -1  166.31    2.06
  -1  -4  -2    0.45    0.27
  -1  -4  -3    1.08    0.30
  -1  -4  -4   16.90    0.74
  -1  -4  -5   16.73    0.74
  -1  -4  -6   49.72    1.18
  -1  -4  -7    2.45    0.46
  -1  -4  -8    2.98    0.50
  -1  -4  -9    6.70    0.67
  -1  -4 -10   18.91    0.96
  -1  -4 -11    6.39    0.74
  -1  -4 -12    0.17    0.70
  -2  -4  14    5.28    1.06
  -2  -4  13    4.48    0.94
  -2  -4  12    4.14    0.88
  -2  -4  11    1.07    0.67
  -2  -4  10   18.55    1.16
  -2  -4   9    3.98    0.68
  -2  -4   8    1.08    0.48
  -2  -4   7   14.45    0.94
  -2  -4   6   16.06    0.93
  -2  -4   4    0.82    0.34
  -2  -4   3   11.27    0.74
  -2  -4   2   69.79    1.43
  -2  -4   1   11.39    0.63
  -2  -4   0    0.12    0.25
  -2  -4  -1    1.93    0.34
  -2  -4  -2    0.23    0.24
  -2  -4  -3    2.49    0.35
  -2  -4  -4    0.15    0.26
  -2  -4  -5    1.87    0.35
  -2  -4  -6    1.10    0.34
  -2  -4  -7    3.77    0.48
  -2  -4  -8    2.00    0.44
  -2  -4  -9   15.94    0.83
  -3  -4  14    6.76    1.11
  -3  -4  13    0.30    0.76
  -3  -4  12    0.69    0.68
  -3  -4  11   -0.45    0.64
  -3  -4  10    2.97    0.77
  -3  -4   9    0.54    0.47
  -3  -4   8   -0.05    0.41
  -3  -4   7    5.74    0.75
  -3  -4   6    0.94    0.46
  -3  -4   5    2.23    0.47
  -3  -4   4   54.96    1.41
  -3  -4   3    0.37    0.37
  -3  -4   2   12.86    0.73
  -3  -4   1    7.19    0.62
  -3  -4   0    6.19    0.53
  -3  -4  -1    5.25    0.52
  -3  -4  -2    0.19    0.24
  -3  -4  -3    1.80    0.33
  -3  -4  -4   34.16    0.84
  -3  -4  -5    5.47    0.48
  -3  -4  -6   70.28    1.19
  -4  -4  13    2.21    0.97
  -4  -4  12    0.49    0.79
  -4  -4  11    1.00    0.71
  -4  -4  10    0.71    0.66
  -4  -4   9    2.51    0.70
  -4  -4   8    0.13    0.53
  -4  -4   7   -0.04    0.43
  -4  -4   6    3.56    0.57
  -4  -4   5   31.03    1.14
  -4  -4   4   25.64    1.09
  -4  -4   3    7.93    0.75
  -4  -4   2   38.87    1.13
  -4  -4   1   15.94    0.73
  -4  -4   0    0.20    0.35
  -4  -4  -1   14.11    0.66
  -4  -4  -2   54.73    1.08
  -5  -4  12    1.29    0.93
  -5  -4  11    0.19    0.70
  -5  -4  10    6.05    0.95
  -5  -4   9   12.84    1.08
  -5  -4   8    3.24    0.72
  -5  -4   7    0.91    0.53
  -5  -4   6    2.92    0.61
  -5  -4   5   22.51    1.13
  -5  -4   4   -0.18    0.38
  -5  -4   3    3.91    0.56
  -5  -4   2   14.94    0.84
  -5  -4   1   31.62    1.04
  -5  -4   0    0.44    0.36
  -6  -4  11    0.51    0.87
  -6  -4  10    5.78    1.06
  -6  -4   9    8.13    1.05
  -6  -4   8    2.49    0.75
  -6  -4   7   -0.16    0.60
  -6  -4   6    9.70    1.00
  -6  -4   5   23.79    1.25
  -6  -4   4   27.73    1.24
  -6  -4   3    0.48    0.46
  -7  -4  10    1.91    1.03
  -7  -4   9   -0.52    0.72
  -7  -4   8    0.47    0.73
  -7  -4   7    0.87    0.70
   6  -5  -1    0.08    0.73
   6  -5  -2    0.63    0.74
   6  -5  -3   -0.64    0.77
   6  -5  -4    6.21    1.15
   5  -5   2    1.75    0.72
   5  -5   1    0.98    0.74
   5  -5   0   11.87    1.14
   5  -5  -1    6.20    0.97
   5  -5  -2    0.11    0.60
   5  -5  -3    0.30    0.57
   5  -5  -4    0.46    0.57
   5  -5  -5    0.32    0.67
   5  -5  -6    0.80    0.78
   5  -5  -7    0.63    0.71
   5  -5  -8    0.48    0.88
   4  -5   6    5.68    0.79
   4  -5   5    1.23    0.62
   4  -5   4    1.13    0.62
   4  -5   3    0.17    0.55
   4  -5   2    2.39    0.66
   4  -5   1   22.27    1.24
   4  -5   0    0.46    0.54
   4  -5  -1    0.54    0.59
   4  -5  -2    3.60    0.67
   4  -5  -3    3.32    0.69
   4  -5  -4    0.59    0.58
   4  -5  -5    1.46    0.66
   4  -5  -6    0.04    0.54
   4  -5  -7    4.02    0.86
   4  -5  -8    0.21    0.60
   4  -5  -9    0.17    0.72
   4  -5 -10    0.97    0.82
   3  -5   8   -0.72    0.55
   3  -5   7   -0.69    0.53
   3  -5   6   -0.14    0.51
   3  -5   5    0.57    0.59
   3  -5   4    2.02    0.59
   3  -5   3    6.84    0.84
   3  -5   2    0.21    0.49
   3  -5   1    3.97    0.68
   3  -5   0    0.24    0.49
   3  -5  -1    0.07    0.55
   3  -5  -2    6.43    0.78
   3  -5  -3   13.53    0.98
   3  -5  -4    7.31    0.79
   3  -5  -5   -0.37    0.48
   3  -5  -6    6.55    0.90
   3  -5  -7    3.58    0.74
   3  -5  -8   14.82    1.17
   3  -5  -9   -0.22    0.47
   3  -5 -10    0.43    0.71
   3  -5 -11    6.26    1.01
   3  -5 -12    2.71    1.03
   2  -5  11    1.99    0.81
   2  -5  10    3.30    0.78
   2  -5   9    7.04    0.96
   2  -5   8    6.31    0.82
   2  -5   7    0.53    0.54
   2  -5   6    3.28    0.67
   2  -5   5    7.02    0.80
   2  -5   4   24.88    1.14
   2  -5   3    3.51    0.59
   2  -5   2    1.11    0.47
   2  -5   1    0.34    0.41
   2  -5   0   74.45    1.80
   2  -5  -1   -0.17    0.36
   2  -5  -2    0.01    0.39
   2  -5  -3    1.83    0.52
   2  -5  -4    0.94    0.44
   2  -5  -5    1.11    0.48
   2  -5  -6    1.88    0.56
   2  -5  -7   -0.35    0.43
   2  -5  -8    0.47    0.57
   2  -5  -9   -0.30    0.68
   2  -5 -10    8.42    1.03
   2  -5 -11    0.10    0.60
   2  -5 -12   -0.63    0.61
   2  -5 -13    0.86    0.78
   1  -5  13   -0.06    0.81
   1  -5  12    6.49    1.05
   1  -5  11   12.38    1.17
   1  -5  10    0.04    0.60
   1  -5   9    3.84    0.78
   1  -5   8    2.56    0.67
   1  -5   7    5.67    0.75
   1  -5   6    0.14    0.49
   1  -5   5    1.69    0.50
   1  -5   4   -0.08    0.42
   1  -5   3    9.46    0.81
   1  -5   2    4.68    0.63
   1  -5   1    1.91    0.48
   1  -5   0    1.02    0.42
   1  -5  -1    2.44    0.50
   1  -5  -2    8.73    0.78
   1  -5  -3   -0.03    0.36
   1  -5  -4    0.13    0.37
   1  -5  -5    0.93    0.47
   1  -5  -6    1.14    0.45
   1  -5  -7    0.75    0.45
   1  -5  -8    3.95    0.63
   1  -5  -9   -0.14    0.48
   1  -5 -10    0.49    0.51
   1  -5 -11    6.04    0.92
   1  -5 -12    0.40    0.78
   1  -5 -13    0.24    0.74
   1  -5 -14    0.19    0.88
   0  -5  14    0.28    0.95
   0  -5  13    1.56    0.88
   0  -5  12    1.08    0.77
   0  -5  11    1.87    0.76
   0  -5  10    0.88    0.67
   0  -5   9    6.26    0.84
   0  -5   8    2.38    0.61
   0  -5   7    0.13    0.44
   0  -5   6   18.64    1.10
   0  -5   5    2.11    0.56
   0  -5   4   13.46    0.90
   0  -5   3    0.15    0.41
   0  -5   2   12.05    0.79
   0  -5   1   22.52    1.00
   0  -5   0   64.31    1.49
   0  -5  -1    5.92    0.64
   0  -5  -2    2.23    0.49
   0  -5  -3    4.72    0.58
   0  -5  -4    0.45    0.34
   0  -5  -5    9.65    0.80
   0  -5  -6    1.60    0.49
   0  -5  -7    7.16    0.79
   0  -5  -8    0.11    0.46
   0  -5  -9    0.12    0.51
   0  -5 -10   -0.24    0.48
   0  -5 -11   12.07    1.03
   0  -5 -12   -0.02    0.60
   0  -5 -13    0.47    0.73
   0  -5 -14    0.51    0.91
  -1  -5  14   -0.32    0.83
  -1  -5  13    0.38    0.78
  -1  -5  12    8.01    1.09
  -1  -5  11    6.29    0.95
  -1  -5  10    0.38    0.61
  -1  -5   9    2.67    0.68
  -1  -5   8    2.41    0.63
  -1  -5   7   15.01    1.02
  -1  -5   6   14.23    0.95
  -1  -5   5    0.16    0.37
  -1  -5   4    0.14    0.35
  -1  -5   3    5.65    0.68
  -1  -5   2    0.12    0.33
  -1  -5   1   15.24    0.80
  -1  -5   0    6.61    0.67
  -1  -5  -1    0.57    0.37
  -1  -5  -2   11.33    0.73
  -1  -5  -3    0.67    0.32
  -1  -5  -4    8.74    0.69
  -1  -5  -5    1.16    0.42
  -1  -5  -6   -0.29    0.33
  -1  -5  -7   10.91    0.80
  -1  -5  -8    7.25    0.78
  -1  -5  -9   10.29    0.86
  -1  -5 -10    1.64    0.48
  -1  -5 -11    6.01    0.81
  -2  -5  13    0.10    0.65
  -2  -5  12    4.27    0.94
  -2  -5  11    5.47    0.78
  -2  -5  10    1.68    0.59
  -2  -5   9    3.65    0.70
  -2  -5   8   14.17    1.04
  -2  -5   7    7.77    0.90
  -2  -5   6   23.76    1.19
  -2  -5   5    2.70    0.56
  -2  -5   4   16.14    0.91
  -2  -5   3   50.57    1.37
  -2  -5   1   11.83    0.80
  -2  -5   0   18.26    0.84
  -2  -5  -1   26.21    0.95
  -2  -5  -2   16.49    0.78
  -2  -5  -3   23.24    0.90
  -2  -5  -4   12.90    0.73
  -2  -5  -5   10.12    0.69
  -2  -5  -6   65.33    1.42
  -2  -5  -7    2.76    0.51
  -2  -5  -8    4.85    0.65
  -2  -5  -9   -0.01    0.44
  -3  -5  13   -0.14    0.87
  -3  -5  12    0.21    0.76
  -3  -5  11    2.59    0.85
  -3  -5  10    1.92    0.70
  -3  -5   9    0.34    0.60
  -3  -5   8    1.26    0.66
  -3  -5   7    5.35    0.78
  -3  -5   6    0.14    0.38
  -3  -5   5    1.16    0.47
  -3  -5   4   15.60    0.99
  -3  -5   3    6.85    0.78
  -3  -5   2    1.00    0.42
  -3  -5   1   11.23    0.76
  -3  -5   0    4.30    0.53
  -3  -5  -1    0.15    0.29
  -3  -5  -2    0.78    0.33
  -3  -5  -3    4.85    0.52
  -3  -5  -4    7.39    0.61
  -3  -5  -5    0.94    0.35
  -4  -5  12    1.66    0.88
  -4  -5  11    1.22    0.84
  -4  -5  10    4.71    0.87
  -4  -5   9    1.87    0.71
  -4  -5   8    1.67    0.72
  -4  -5   7   -0.06    0.47
  -4  -5   6   15.41    1.06
  -4  -5   5    0.26    0.47
  -4  -5   4    7.93    0.78
  -4  -5   3   48.18    1.44
  -4  -5   2    7.11    0.77
  -4  -5   1    0.41    0.38
  -4  -5   0    3.44    0.48
  -4  -5  -1   13.58    0.81
  -4  -5  -2   17.28    0.80
  -5  -5  11    3.21    0.96
  -5  -5  10    2.90    0.89
  -5  -5   9   11.16    1.27
  -5  -5   8    0.17    0.67
  -5  -5   7    2.12    0.65
  -5  -5   6    8.29    0.96
  -5  -5   5    6.28    0.77
  -5  -5   4    0.57    0.49
  -5  -5   3    0.08    0.37
  -5  -5   2    1.35    0.50
  -5  -5   1   -0.38    0.39
  -6  -5  10    0.76    0.87
  -6  -5   9    0.72    0.75
  -6  -5   8    0.67    0.72
  -6  -5   7    0.42    0.79
  -6  -5   6    0.02    0.65
  -6  -5   5    1.06    0.62
  -6  -5   4    0.03    0.48
  -7  -5   9    0.10    0.80
  -7  -5   8    5.08    1.02
   5  -6   2    1.09    0.90
   5  -6   1    0.33    0.76
   5  -6   0    3.63    0.92
   5  -6  -1    1.27    0.78
   5  -6  -2   -0.22    0.69
   5  -6  -3    1.08    0.79
   5  -6  -4    3.60    0.98
   4  -6   5    0.18    0.72
   4  -6   4    1.78    0.76
   4  -6   3    0.54    0.73
   4  -6   2    1.21    0.74
   4  -6   1    1.58    0.73
   4  -6   0    1.04    0.72
   4  -6  -1    1.20    0.69
   4  -6  -2    1.08    0.72
   4  -6  -3    2.33    0.81
   4  -6  -4    0.48    0.72
   4  -6  -5   -0.15    0.61
   4  -6  -6   -0.02    0.55
   4  -6  -7    1.71    0.77
   3  -6   8    0.76    0.77
   3  -6   7    0.49    0.73
   3  -6   6    0.08    0.66
   3  -6   5   -0.62    0.60
   3  -6   4    0.48    0.64
   3  -6   3    4.10    0.74
   3  -6   2    2.27    0.67
   3  -6   1    0.28    0.58
   3  -6   0    4.89    0.80
   3  -6  -1    5.28    0.86
   3  -6  -2    2.11    0.71
   3  -6  -3    0.56    0.62
   3  -6  -4    0.21    0.53
   3  -6  -5   -0.01    0.53
   3  -6  -6   -0.01    0.52
   3  -6  -7    5.71    0.85
   3  -6  -8    0.73    0.72
   3  -6  -9   -0.06    0.90
   3  -6 -10   -0.48    0.70
   2  -6  11   -0.49    0.76
   2  -6  10    1.63    0.84
   2  -6   9    0.49    0.72
   2  -6   8    2.54    0.75
   2  -6   7    0.79    0.63
   2  -6   6    2.63    0.67
   2  -6   5    1.34    0.59
   2  -6   4    8.97    0.95
   2  -6   3    1.89    0.60
   2  -6   2    1.96    0.55
   2  -6   1    2.91    0.66
   2  -6   0   30.42    1.32
   2  -6  -1   23.34    1.22
   2  -6  -2    1.22    0.57
   2  -6  -3    7.78    0.92
   2  -6  -4   29.86    1.35
   2  -6  -5    6.17    0.83
   2  -6  -6   -0.34    0.52
   2  -6  -7    5.09    0.89
   2  -6  -8   16.98    1.17
   2  -6  -9    1.00    0.64
   2  -6 -10    1.48    0.79
   2  -6 -11    8.88    1.16
   2  -6 -12    1.12    0.82
   1  -6  12    1.55    0.95
   1  -6  11    3.20    0.94
   1  -6  10    2.17    0.83
   1  -6   9    7.21    0.98
   1  -6   8    6.57    0.98
   1  -6   7    9.01    0.94
   1  -6   6   -0.02    0.56
   1  -6   5    0.81    0.56
   1  -6   4   23.40    1.20
   1  -6   3    7.82    0.84
   1  -6   2    1.88    0.61
   1  -6   1   16.69    1.01
   1  -6   0   39.71    1.43
   1  -6  -1   -0.10    0.47
   1  -6  -2    4.90    0.74
   1  -6  -3   20.05    1.12
   1  -6  -4   17.55    1.06
   1  -6  -5   13.22    1.01
   1  -6  -6    6.45    0.76
   1  -6  -7    4.04    0.72
   1  -6  -8    8.00    0.96
   1  -6  -9    1.77    0.75
   1  -6 -10    0.20    0.65
   1  -6 -11   -0.06    0.69
   1  -6 -12    0.26    0.75
   1  -6 -13   -0.04    0.82
   0  -6  12   -0.17    0.87
   0  -6  11    0.28    0.75
   0  -6  10    3.83    0.90
   0  -6   9    8.58    1.01
   0  -6   8   -0.35    0.60
   0  -6   7    7.39    0.91
   0  -6   6   -0.15    0.46
   0  -6   5   12.68    1.00
   0  -6   4    5.54    0.73
   0  -6   3    5.50    0.71
   0  -6   2   -0.24    0.45
   0  -6   1    0.45    0.49
   0  -6   0    0.32    0.45
   0  -6  -1    0.33    0.44
   0  -6  -2    9.29    0.84
   0  -6  -3    0.25    0.47
   0  -6  -4    6.42    0.75
   0  -6  -5    0.69    0.46
   0  -6  -6    1.78    0.55
   0  -6  -7    3.37    0.65
   0  -6  -8    5.14    0.74
   0  -6  -9    1.09    0.57
   0  -6 -10    1.15    0.64
   0  -6 -11    0.53    0.64
   0  -6 -12   -0.45    0.70
   0  -6 -13    0.91    0.74
  -1  -6  12    1.84    0.98
  -1  -6  11    3.69    0.95
  -1  -6  10    0.69    0.71
  -1  -6   9   11.09    1.11
  -1  -6   8    1.67    0.64
  -1  -6   7    9.56    1.03
  -1  -6   6    0.35    0.55
  -1  -6   5    0.08    0.46
  -1  -6   4   47.63    1.58
  -1  -6   3    3.29    0.64
  -1  -6   2    4.79    0.72
  -1  -6   1    0.73    0.46
  -1  -6   0   14.76    0.91
  -1  -6  -1    3.22    0.56
  -1  -6  -2   10.62    0.83
  -1  -6  -3   -0.12    0.36
  -1  -6  -4   21.31    1.04
  -1  -6  -5   27.10    1.12
  -1  -6  -6    1.38    0.49
  -1  -6  -7    3.72    0.61
  -1  -6  -8   18.37    1.12
  -1  -6  -9    9.78    0.92
  -1  -6 -10    4.34    0.80
  -1  -6 -11    1.83    0.67
  -2  -6  12    3.24    1.06
  -2  -6  11    1.00    0.88
  -2  -6  10    0.60    0.73
  -2  -6   9    5.79    1.03
  -2  -6   8    8.43    1.04
  -2  -6   7   18.88    1.20
  -2  -6   6    1.10    0.56
  -2  -6   5   12.93    0.98
  -2  -6   4   23.16    1.22
  -2  -6   3   46.13    1.54
  -2  -6   2    8.32    0.80
  -2  -6   1    0.64    0.41
  -2  -6   0   38.70    1.29
  -2  -6  -1  102.78    1.99
  -2  -6  -2   36.17    1.24
  -2  -6  -3    3.42    0.56
  -2  -6  -4    5.37    0.62
  -2  -6  -5   47.57    1.38
  -2  -6  -6   15.21    0.90
  -2  -6  -7    1.07    0.50
  -2  -6  -8    9.19    0.92
  -3  -6  11    6.78    1.14
  -3  -6  10    5.20    0.96
  -3  -6   9    0.47    0.67
  -3  -6   8    2.69    0.86
  -3  -6   7    8.63    0.94
  -3  -6   6    8.57    1.06
  -3  -6   5    0.80    0.55
  -3  -6   4    2.68    0.66
  -3  -6   3   43.37    1.49
  -3  -6   2   -0.14    0.45
  -3  -6   1    7.09    0.80
  -3  -6   0   20.39    0.96
  -3  -6  -1    0.74    0.40
  -3  -6  -2    0.57    0.41
  -3  -6  -3   21.75    0.97
  -3  -6  -4   21.88    0.97
  -3  -6  -5    0.22    0.39
  -4  -6  11    1.02    0.73
  -4  -6  10    0.32    0.67
  -4  -6   9    0.61    0.76
  -4  -6   8    6.76    0.97
  -4  -6   7    0.22    0.59
  -4  -6   6    0.59    0.57
  -4  -6   5    1.34    0.61
  -4  -6   4   14.70    1.07
  -4  -6   3    0.25    0.51
  -4  -6   2    9.99    0.94
  -4  -6   1    2.85    0.56
  -4  -6   0   -0.32    0.37
  -4  -6  -1    1.50    0.48
  -4  -6  -2   36.64    1.20
  -5  -6  10    1.90    0.90
  -5  -6   9    1.51    0.84
  -5  -6   8    0.41    0.54
  -5  -6   7    0.76    0.53
  -5  -6   6   12.51    1.11
  -5  -6   5   16.66    1.18
  -5  -6   4    2.80    0.70
  -5  -6   3   11.41    1.06
  -5  -6   2    1.63    0.56
  -5  -6   1   31.72    1.27
  -6  -6   9    6.04    1.10
  -6  -6   8    0.11    0.82
  -6  -6   7    0.31    0.75
  -6  -6   6    0.08    0.55
  -6  -6   5    0.32    0.67
  -6  -6   4    0.31    0.65
   4  -7   3    0.47    0.87
   4  -7   2    1.02    0.97
   4  -7   1    1.85    0.88
   4  -7   0   -0.18    0.79
   4  -7  -1    1.60    0.95
   4  -7  -2    1.22    0.82
   4  -7  -3   -0.41    0.72
   3  -7   7    1.62    0.86
   3  -7   6    4.71    1.04
   3  -7   5    0.79    0.81
   3  -7   4    0.31    0.73
   3  -7   3   -0.14    0.76
   3  -7   2    2.56    0.85
   3  -7   1    3.96    0.87
   3  -7   0    0.24    0.71
   3  -7  -1    0.17    0.64
   3  -7  -2   -0.06    0.66
   3  -7  -3    0.17    0.58
   3  -7  -4    0.34    0.63
   3  -7  -5    0.57    0.75
   3  -7  -6    0.76    0.68
   2  -7   8   -0.06    0.80
   2  -7   7    0.27    0.68
   2  -7   6    0.28    0.75
   2  -7   5    2.73    0.82
   2  -7   4   -0.03    0.60
   2  -7   3    1.28    0.61
   2  -7   2    0.64    0.61
   2  -7   1    2.38    0.77
   2  -7   0   -0.34    0.62
   2  -7  -1    2.20    0.71
   2  -7  -2   -0.05    0.62
   2  -7  -3    3.59    0.80
   2  -7  -4    3.04    0.88
   2  -7  -5   -0.02    0.61
   2  -7  -6    0.54    0.66
   2  -7  -7    1.03    0.72
   2  -7  -8    1.38    0.72
   2  -7  -9    0.18    0.75
   1  -7  10    1.08    0.91
   1  -7   9   -0.07    0.85
   1  -7   8    4.52    0.93
   1  -7   7   -0.26    0.67
   1  -7   6    0.18    0.66
   1  -7   5   -0.06    0.67
   1  -7   4    1.31    0.67
   1  -7   3    0.71    0.59
   1  -7   2    0.16    0.57
   1  -7   1    0.90    0.64
   1  -7   0    3.91    0.70
   1  -7  -1    0.70    0.53
   1  -7  -2    4.48    0.82
   1  -7  -3   -0.09    0.53
   1  -7  -4    1.09    0.56
   1  -7  -5   -0.01    0.50
   1  -7  -6    0.95    0.55
   1  -7  -7    4.12    0.81
   1  -7  -8    2.03    0.74
   1  -7  -9   -0.02    0.63
   1  -7 -10    1.88    0.81
   1  -7 -11    1.19    0.84
   0  -7  10    0.14    0.79
   0  -7   9   -0.78    0.68
   0  -7   8    2.46    0.85
   0  -7   7    0.16    0.63
   0  -7   6    0.48    0.62
   0  -7   5    0.47    0.61
   0  -7   4    0.63    0.58
   0  -7   3    2.24    0.69
   0  -7   2    0.12    0.49
   0  -7   1   -0.12    0.47
   0  -7   0    1.36    0.59
   0  -7  -1    1.44    0.59
   0  -7  -2    2.93    0.65
   0  -7  -3    4.72    0.77
   0  -7  -4    0.60    0.53
   0  -7  -5   -0.35    0.49
   0  -7  -6    0.07    0.62
   0  -7  -7    8.52    1.00
   0  -7  -8    2.85    0.80
   0  -7  -9   -0.26    0.70
   0  -7 -10    0.85    0.78
   0  -7 -11    4.23    1.12
   0  -7 -12   -0.16    0.86
  -1  -7  10    0.51    0.81
  -1  -7   9    5.79    0.98
  -1  -7   8    7.32    1.10
  -1  -7   7   -0.16    0.70
  -1  -7   6    1.33    0.75
  -1  -7   5    6.14    0.90
  -1  -7   4   20.07    1.24
  -1  -7   3    5.79    0.78
  -1  -7   2    6.52    0.83
  -1  -7   1   18.28    1.10
  -1  -7   0   18.85    1.14
  -1  -7  -1    0.36    0.52
  -1  -7  -2    7.96    0.84
  -1  -7  -3   12.87    0.99
  -1  -7  -4   10.76    0.92
  -1  -7  -5    0.51    0.52
  -1  -7  -6   12.16    0.99
  -1  -7  -7   19.76    1.17
  -1  -7  -8    3.36    0.79
  -1  -7  -9    0.29    0.72
  -1  -7 -10    4.86    0.89
  -2  -7  10    1.56    0.88
  -2  -7   9    2.45    0.97
  -2  -7   8    1.18    0.76
  -2  -7   7    0.51    0.66
  -2  -7   6    4.37    0.87
  -2  -7   5   16.82    1.21
  -2  -7   4   13.23    1.13
  -2  -7   3   14.57    1.09
  -2  -7   2   14.49    1.09
  -2  -7   1   29.75    1.29
  -2  -7   0    8.57    0.88
  -2  -7  -1    0.09    0.47
  -2  -7  -2   12.22    0.96
  -2  -7  -3   18.34    1.05
  -2  -7  -4   15.66    1.13
  -2  -7  -5    1.24    0.55
  -2  -7  -6    6.42    0.83
  -2  -7  -7    0.05    0.50
  -2  -7  -8    7.68    0.94
  -3  -7  10    0.40    0.90
  -3  -7   9    1.04    0.81
  -3  -7   8    3.52    0.94
  -3  -7   7    2.28    0.90
  -3  -7   6    1.07    0.68
  -3  -7   5    0.88    0.58
  -3  -7   4    0.21    0.54
  -3  -7   3    2.61    0.72
  -3  -7   2    1.58    0.60
  -3  -7   1    3.97    0.69
  -3  -7   0    0.44    0.48
  -3  -7  -1    0.29    0.49
  -3  -7  -2    0.38    0.50
  -3  -7  -3    3.10    0.55
  -3  -7  -4    0.00    0.46
  -3  -7  -5    0.27    0.47
  -4  -7   9    4.11    1.07
  -4  -7   8    0.73    0.84
  -4  -7   7    3.32    0.85
  -4  -7   6    0.32    0.67
  -4  -7   5    0.49    0.63
  -4  -7   4    5.22    0.83
  -4  -7   3    9.46    1.00
  -4  -7   2   -0.34    0.54
  -4  -7   1    0.35    0.54
  -4  -7   0    2.05    0.61
  -4  -7  -1    0.43    0.49
  -4  -7  -2    9.72    0.95
  -5  -7   9    1.65    1.08
  -5  -7   8    2.60    0.91
  -5  -7   7   -0.77    0.72
  -5  -7   6    0.38    0.74
  -5  -7   5    0.19    0.62
  -5  -7   4    0.69    0.67
  -5  -7   3    3.12    0.76
  -5  -7   2    5.79    0.81
  -6  -7   8    0.16    0.86
  -6  -7   7    2.15    0.97
  -6  -7   6   -0.15    0.77
  -6  -7   5   -0.06    0.76
   2  -8   4    6.05    1.08
   2  -8   3    2.84    0.90
   2  -8   2    0.37    0.75
   2  -8   1    0.13    0.69
   2  -8   0    7.92    1.05
   2  -8  -1    0.37    0.76
   2  -8  -2   -0.14    0.68
   2  -8  -3    0.49    0.71
   2  -8  -4    0.32    0.79
   1  -8   6    0.25    0.85
   1  -8   5    0.46    0.78
   1  -8   4   -0.73    0.67
   1  -8   3    2.09    0.88
   1  -8   2    5.18    0.86
   1  -8   1    0.23    0.70
   1  -8   0    1.93    0.82
   1  -8  -1   10.02    1.23
   1  -8  -2    1.40    0.72
   1  -8  -3   -0.04    0.71
   1  -8  -4    0.92    0.75
   1  -8  -5    0.71    0.72
   1  -8  -6    2.17    0.81
   1  -8  -7    0.43    0.76
   1  -8  -8    1.47    0.81
   0  -8   7    2.10    0.94
   0  -8   6    2.14    0.83
   0  -8   5    2.05    0.80
   0  -8   4    5.16    0.91
   0  -8   3    4.90    0.95
   0  -8   2    0.20    0.72
   0  -8   1    0.16    0.61
   0  -8   0    7.35    0.93
   0  -8  -1    0.42    0.64
   0  -8  -2    0.40    0.68
   0  -8  -3    0.16    0.61
   0  -8  -4    0.62    0.60
   0  -8  -5    2.29    0.72
   0  -8  -6   -0.22    0.67
   0  -8  -7    0.39    0.64
   0  -8  -8    0.57    0.76
   0  -8  -9   -0.61    0.76
   0  -8 -10    0.00    0.77
  -1  -8   7    3.84    1.00
  -1  -8   6    1.86    0.83
  -1  -8   5    0.56    0.69
  -1  -8   4    0.16    0.62
  -1  -8   3    0.20    0.66
  -1  -8   2    0.54    0.60
  -1  -8   1   -0.28    0.58
  -1  -8   0    2.66    0.69
  -1  -8  -1    0.53    0.60
  -1  -8  -2    0.39    0.63
  -1  -8  -3   -0.14    0.60
  -1  -8  -5    1.37    0.73
  -1  -8  -6    0.31    0.63
  -1  -8  -7    4.10    0.85
  -1  -8  -8   -0.59    0.67
  -1  -8  -9    0.70    0.80
  -1  -8 -10    1.14    0.80
  -2  -8   7    2.17    0.92
  -2  -8   6    3.68    0.93
  -2  -8   5    2.78    0.77
  -2  -8   4    1.07    0.70
  -2  -8   3   -0.46    0.57
  -2  -8   2    0.17    0.55
  -2  -8   1    1.60    0.66
  -2  -8   0    0.14    0.54
  -2  -8  -1    0.45    0.60
  -2  -8  -2    0.17    0.60
  -2  -8  -3    0.42    0.62
  -2  -8  -4    2.95    0.77
  -2  -8  -5    0.27    0.59
  -2  -8  -6    3.14    0.78
  -2  -8  -7    0.30    0.62
  -3  -8   7    0.37    0.75
  -3  -8   6    1.52    0.83
  -3  -8   5    0.35    0.69
  -3  -8   4   -0.70    0.64
  -3  -8   3    0.81    0.61
  -3  -8   2    5.93    0.89
  -3  -8   1    2.01    0.68
  -3  -8   0    1.59    0.65
  -3  -8  -1    4.86    0.82
  -3  -8  -2   -0.06    0.59
  -3  -8  -3    0.43    0.60
  -3  -8  -4    1.31    0.67
  -4  -8   7    0.08    0.74
  -4  -8   6   -0.41    0.71
  -4  -8   5    1.20    0.79
  -4  -8   4    0.37    0.70
  -4  -8   3   11.81    1.25
  -4  -8   2    0.21    0.58
  -4  -8   1   15.72    1.20
  -4  -8   0    9.52    1.05
  -4  -8  -1   11.34    1.07
  -5  -8   7    4.70    1.15
  -5  -8   6    0.34    0.87
  -5  -8   5    1.86    0.92
  -5  -8   4    8.15    1.12
  -5  -8   3    0.38    0.74
  -5  -8   2    1.02    0.77
   0  -9   1    2.04    0.80
   0  -9   0    2.28    0.83
   0  -9  -1    0.76    0.79
   0  -9  -2    1.07    0.86
   0  -9  -3    0.74    0.79
   0  -9  -4    2.62    0.93
  -1  -9   3   -0.10    0.78
  -1  -9   2    1.67    0.87
  -1  -9   1   -0.37    0.72
  -1  -9   0   -0.28    0.71
  -1  -9  -1   -0.05    0.71
  -1  -9  -2    0.76    0.78
  -1  -9  -3   -0.52    0.71
  -1  -9  -4    1.02    0.81
  -1  -9  -5    0.23    0.72
  -1  -9  -6    1.64    0.84
  -1  -9  -7    0.38    0.76
  -2  -9   4    1.91    0.92
  -2  -9   3    5.66    1.06
  -2  -9   2    0.21    0.66
  -2  -9   1   -0.53    0.77
  -2  -9   0    0.20    0.68
  -2  -9  -1    1.85    0.89
  -2  -9  -2    0.22    0.77
  -2  -9  -3   -0.29    0.70
  -2  -9  -4    1.58    0.80
  -2  -9  -5   -0.28    0.69
  -2  -9  -6   -0.31    0.80
  -3  -9   4    4.47    1.04
  -3  -9   3    0.29    0.72
  -3  -9   2    0.48    0.82
  -3  -9   1    0.42    0.70
  -3  -9   0    0.09    0.80
  -3  -9  -1    0.05    0.71
  -3  -9  -2    0.06    0.78
  -3  -9  -3    0.06    0.72
  -4  -9   4    6.46    1.02
  -4  -9   3    3.40    1.01
  -4  -9   2    0.22    0.73
  -4  -9   1    0.09    0.70
  -4  -9   0    1.17    0.85
  -5  -9   3   -0.60    0.74
   0   0  -1    9.22    0.23
   0   0  -2   60.82    0.72
   0   0  -3  368.28    2.73
   0   0  -4 1360.87    8.31
   0   0  -5  333.22    2.83
   0   0  -6    1.98    0.32
   0   0  -7   32.79    0.94
   0   0  -8  137.09    2.02
   0   0  -9   58.63    1.43
   0   0 -10   43.97    1.36
   0   0 -11    3.76    0.67
   0   0 -12   24.01    1.16
   0   0 -13   -0.10    0.56
   0   0 -14    0.21    0.59
   0   0 -15    4.22    0.86
   0   0 -16    0.58    0.73
   0   0 -17    0.35    0.91
   1   0 -17    1.53    0.91
   1   0 -16    3.79    0.99
   1   0 -15    7.54    1.03
   1   0 -14    1.99    0.73
   1   0 -13    0.56    0.65
   1   0 -12   31.39    1.27
   1   0 -11   89.99    1.92
   1   0 -10   13.72    0.87
   1   0  -9    4.49    0.54
   1   0  -8  159.01    2.16
   1   0  -7   84.66    1.44
   1   0  -6   10.54    0.55
   1   0  -5   58.24    1.01
   1   0  -4  207.39    1.90
   1   0  -3  561.42    3.83
   1   0  -2  176.69    1.48
   1   0  -1  221.38    1.87
  -1   0   0  127.91    1.20
  -1   0  -1   37.31    0.51
  -1   0  -2   78.32    0.92
  -1   0  -3   50.78    0.82
  -1   0  -4  319.06    2.71
  -1   0  -5    0.16    0.20
  -1   0  -6   28.75    0.85
  -1   0  -7   50.02    1.16
  -1   0  -8    3.33    0.44
  -1   0  -9    7.36    0.67
  -1   0 -10    1.91    0.51
  -1   0 -11    2.10    0.52
  -1   0 -12   11.05    0.98
  -1   0 -13    0.35    0.61
  -1   0 -14    0.25    0.65
  -1   0 -15    0.48    0.68
  -1   0 -16    0.76    0.79
  -1   0 -17   -0.03    0.84
   2   0 -15    5.95    0.97
   2   0 -14    0.02    0.68
   2   0 -13    4.82    0.69
   2   0 -12    0.28    0.42
   2   0 -11   19.76    1.04
   2   0 -10   16.82    0.90
   2   0  -9    2.40    0.48
   2   0  -8   12.56    0.72
   2   0  -7   15.28    0.71
   2   0  -6    3.59    0.43
   2   0  -5   60.32    1.05
   2   0  -4    9.94    0.43
   2   0  -3    3.58    0.31
   2   0  -2   26.42    0.50
  -2   0   1    1.65    0.17
  -2   0   0  287.66    2.20
  -2   0  -1   64.28    0.82
  -2   0  -2  160.12    1.56
  -2   0  -3   60.20    0.96
  -2   0  -4    1.54    0.24
  -2   0  -5  243.72    2.51
  -2   0  -6    0.04    0.24
  -2   0  -7    5.50    0.58
  -2   0  -8    0.31    0.30
  -2   0  -9   16.82    0.89
  -2   0 -10    3.14    0.56
  -2   0 -11   26.07    1.20
  -2   0 -12    3.01    0.71
  -2   0 -13    0.08    0.53
  -2   0 -14    6.47    0.88
  -2   0 -15    0.20    0.60
  -2   0 -16    1.59    0.79
   3   0 -11    2.67    0.57
   3   0 -10    4.77    0.55
   3   0  -9    0.73    0.40
   3   0  -8   13.58    0.75
   3   0  -7    6.77    0.55
   3   0  -6   72.84    1.29
   3   0  -5   24.16    0.70
   3   0  -4    0.39    0.21
   3   0  -3   41.98    0.77
  -3   0   2   48.65    0.80
  -3   0   1   62.26    0.89
  -3   0   0    0.12    0.15
  -3   0  -1    8.86    0.40
  -3   0  -2   57.45    0.98
  -3   0  -3   36.59    0.86
  -3   0  -4   37.72    0.95
  -3   0  -5    4.07    0.44
  -3   0  -6    9.83    0.65
  -3   0  -7    1.45    0.39
  -3   0  -8    2.22    0.44
  -3   0  -9   37.46    1.29
  -3   0 -10    0.89    0.44
  -3   0 -11    0.51    0.52
  -3   0 -12    5.00    0.68
  -3   0 -13    6.11    0.86
  -3   0 -14    1.44    0.72
  -3   0 -15    1.30    0.75
  -3   0 -16    0.10    0.72
   4   0  -5    3.94    0.48
   4   0  -4    0.83    0.27
  -4   0   3   60.02    1.01
  -4   0   2   30.92    0.72
  -4   0   1    4.59    0.43
  -4   0   0    3.13    0.32
  -4   0  -1  157.30    1.74
  -4   0  -2    3.95    0.46
  -4   0  -3    0.63    0.27
  -4   0  -4    9.59    0.59
  -4   0  -5    1.81    0.35
  -4   0  -6   66.74    1.46
  -4   0  -7   26.75    1.07
  -4   0  -8    0.41    0.45
  -4   0  -9   -0.02    0.38
  -4   0 -10    1.69    0.51
  -4   0 -11   10.76    1.20
  -4   0 -12   -0.25    0.51
  -4   0 -13    0.41    0.57
  -4   0 -14   -0.10    0.65
  -4   0 -15   -0.14    0.74
  -5   0   0    9.77    0.60
  -5   0  -1    3.18    0.41
  -5   0  -2    5.57    0.54
  -5   0  -3   19.74    0.81
  -5   0  -4   16.50    0.77
  -5   0  -5    2.88    0.44
  -5   0  -6   12.65    0.78
  -5   0  -7    1.18    0.46
  -5   0  -8    1.79    0.57
  -5   0  -9    9.44    0.91
  -5   0 -10    0.35    0.58
  -5   0 -11    0.17    0.58
  -5   0 -12    0.57    0.61
  -5   0 -13    2.83    0.83
  -5   0 -14    0.56    0.72
  -6   0  -5    4.14    0.48
  -6   0  -6   19.14    1.04
  -6   0  -7   10.95    0.94
  -6   0  -8    0.91    0.60
  -6   0  -9    3.72    0.74
  -6   0 -10    1.74    0.73
  -6   0 -11    0.10    0.62
  -6   0 -12    2.16    0.85
  -6   0 -13    3.27    0.94
  -7   0 -12    0.03    0.86
  -6   1 -13   -0.67    0.86
  -6   1 -12   -0.22    0.81
  -6   1 -11    0.20    0.80
  -6   1 -10    5.16    0.85
  -5   1 -14    0.83    0.84
  -5   1 -13    5.88    1.01
  -5   1 -12    3.50    0.85
  -5   1 -11    2.05    0.73
  -5   1 -10    1.57    0.57
  -5   1  -9    2.74    0.64
  -5   1  -8   19.08    1.05
  -5   1  -7   19.28    1.05
  -5   1  -6   12.37    0.83
  -5   1  -5    0.12    0.35
  -5   1  -4    5.40    0.66
  -4   1 -15    1.12    0.76
  -4   1 -14    2.13    0.89
  -4   1 -13    0.22    0.64
  -4   1 -12    1.63    0.69
  -4   1 -11    4.06    0.77
  -4   1 -10    1.37    0.55
  -4   1  -9    2.70    0.57
  -4   1  -8    2.18    0.52
  -4   1  -7    1.16    0.40
  -4   1  -6   11.50    0.75
  -4   1  -5    9.76    0.66
  -4   1  -4   35.97    1.01
  -4   1  -3    4.26    0.53
  -4   1  -2   57.89    1.05
  -4   1  -1    3.48    0.32
  -4   1   0   -0.04    0.19
  -3   1 -15   10.28    1.18
  -3   1 -14    4.44    0.85
  -3   1 -13    7.99    1.12
  -3   1 -12    6.10    0.85
  -3   1 -11    0.64    0.51
  -3   1 -10   34.91    1.38
  -3   1  -9   16.49    0.96
  -3   1  -8   -0.08    0.32
  -3   1  -7   15.71    0.84
  -3   1  -6   36.38    1.06
  -3   1  -5   12.24    0.64
  -3   1  -4    5.06    0.49
  -3   1  -3   11.46    0.56
  -3   1  -2    8.30    0.45
  -3   1  -1   79.36    1.02
  -3   1   0  187.09    1.60
  -3   1   1   16.68    0.38
  -3   1   2    3.82    0.26
  -3   1   3    4.16    0.27
   3  -1  -4   45.53    0.72
   3  -1  -5   10.64    0.45
  -2   1 -16    0.15    0.69
  -2   1 -15    3.60    0.91
  -2   1 -14   -0.05    0.56
  -2   1 -13    0.73    0.65
  -2   1 -12    0.02    0.51
  -2   1 -11   21.06    1.17
  -2   1 -10   -0.05    0.40
  -2   1  -9    2.13    0.50
  -2   1  -8    9.89    0.75
  -2   1  -7   49.11    1.24
  -2   1  -6   -0.11    0.23
  -2   1  -5   16.59    0.69
  -2   1  -4    5.81    0.46
  -2   1  -3  145.01    1.58
  -2   1  -2    0.75    0.20
  -2   1  -1   20.18    0.46
  -2   1   0   29.04    0.45
   2  -1  -3    2.24    0.24
   2  -1  -4    0.75    0.18
   2  -1  -5    6.11    0.42
   2  -1  -6    5.40    0.49
   2  -1  -7    9.40    0.61
   2  -1  -8   -0.12    0.33
   2  -1  -9    1.70    0.48
   2  -1 -10   18.74    0.97
   2  -1 -11   12.89    0.93
   2  -1 -12    0.69    0.61
  -1   1 -16    0.16    0.65
  -1   1 -15    1.21    0.68
  -1   1 -14    0.30    0.60
  -1   1 -13    4.63    0.79
  -1   1 -12    0.90    0.52
  -1   1 -11    2.85    0.56
  -1   1 -10   58.48    1.55
  -1   1  -9    1.81    0.49
  -1   1  -8    6.62    0.66
  -1   1  -7    8.86    0.64
  -1   1  -6   39.44    1.03
  -1   1  -5   65.01    1.17
  -1   1  -4   29.76    0.75
  -1   1  -3   35.63    0.73
  -1   1  -2   68.00    0.88
  -1   1  -1  313.71    2.36
  -1   1   0  514.75    4.65
   1  -1  -2   89.70    0.92
   1  -1  -3    1.16    0.18
   1  -1  -4   10.83    0.43
   1  -1  -5    1.01    0.23
   1  -1  -6   13.24    0.58
   1  -1  -7   45.42    1.03
   1  -1  -8    3.10    0.44
   1  -1  -9    0.52    0.35
   1  -1 -10    1.83    0.51
   1  -1 -11   68.14    1.63
   1  -1 -12    3.26    0.68
   1  -1 -13    3.15    0.72
   1  -1 -14    4.55    0.81
   1  -1 -15    9.87    1.20
   1  -1 -16    8.40    1.19
   0   1 -17    0.14    0.75
   0   1 -16   -0.03    0.76
   0   1 -15    0.88    0.76
   0   1 -14    1.13    0.67
   0   1 -13    6.88    0.87
   0   1 -12    0.46    0.50
   0   1 -11    7.78    0.85
   0   1 -10    8.42    0.79
   0   1  -9    3.17    0.53
   0   1  -8    6.89    0.67
   0   1  -7    5.56    0.56
   0   1  -6    8.64    0.56
   0   1  -5   41.04    0.94
   0   1  -4    6.87    0.45
   0   1  -3  231.32    2.03
   0   1  -2    2.97    0.29
   0   1  -1  362.56    2.65
   0   1   0   59.87    0.66
   0  -1  -1    4.83    0.19
   0  -1  -2  159.92    1.37
   0  -1  -3  645.37    4.30
   0  -1  -4  208.39    1.90
   0  -1  -5   24.52    0.69
   0  -1  -6    1.66    0.26
   0  -1  -7   77.93    1.36
   0  -1  -8  177.38    2.25
   0  -1  -9    9.24    0.68
   0  -1 -10   -0.17    0.34
   0  -1 -11   49.97    1.46
   0  -1 -12   11.27    0.94
   0  -1 -13    7.53    0.89
   0  -1 -14    2.06    0.72
   0  -1 -15    6.18    0.94
   0  -1 -16   10.06    1.23
   0  -1 -17    1.76    0.99
   1   1 -17   -0.28    0.78
   1   1 -16    0.17    0.75
   1   1 -15    1.56    0.74
   1   1 -14    1.51    0.66
   1   1 -13    0.02    0.55
   1   1 -12    4.07    0.76
   1   1 -11    4.61    0.69
   1   1 -10   21.23    1.02
   1   1  -9   50.63    1.37
   1   1  -8    3.84    0.51
   1   1  -7    4.96    0.55
   1   1  -6    7.19    0.55
   1   1  -5   29.24    0.78
   1   1  -4  208.85    2.06
   1   1  -3    0.27    0.15
   1   1  -2    3.44    0.28
   1   1  -1    0.82    0.15
   1   1   0  499.61    3.45
  -1  -1  -1  236.01    1.92
  -1  -1  -2    2.37    0.23
  -1  -1  -3   73.68    1.04
  -1  -1  -4    0.22    0.16
  -1  -1  -5  241.58    2.37
  -1  -1  -6  199.09    2.23
  -1  -1  -7    0.42    0.26
  -1  -1  -8   25.27    0.93
  -1  -1  -9   16.01    0.80
  -1  -1 -10   12.11    0.81
  -1  -1 -11    2.55    0.52
  -1  -1 -12   10.40    1.03
  -1  -1 -13    3.58    0.67
  -1  -1 -14    0.81    0.63
  -1  -1 -15    3.83    0.87
  -1  -1 -16    1.66    0.88
  -1  -1 -17    2.19    0.90
   2   1 -16   -0.49    0.84
   2   1 -15    2.52    0.82
   2   1 -14    2.61    0.76
   2   1 -13    0.31    0.59
   2   1 -12    2.90    0.66
   2   1 -11    0.16    0.45
   2   1 -10   13.20    0.86
   2   1  -9    1.47    0.42
   2   1  -8    1.28    0.39
   2   1  -7    1.52    0.37
   2   1  -6    9.76    0.59
   2   1  -5  137.59    1.76
   2   1  -4   22.79    0.66
   2   1  -3   91.16    1.23
   2   1  -2   19.82    0.55
   2   1  -1    0.65    0.17
  -2  -1   0   22.68    0.55
  -2  -1  -1   84.32    1.08
  -2  -1  -2  620.67    4.30
  -2  -1  -3   20.33    0.61
  -2  -1  -4   20.48    0.65
  -2  -1  -5    2.32    0.34
  -2  -1  -6   99.46    1.60
  -2  -1  -7   40.49    1.07
  -2  -1  -8   40.74    1.20
  -2  -1  -9    3.00    0.53
  -2  -1 -10    0.47    0.31
  -2  -1 -11    4.44    0.63
  -2  -1 -12   -0.08    0.43
  -2  -1 -13    2.22    0.61
  -2  -1 -14    0.23    0.67
  -2  -1 -15   -0.62    0.57
  -2  -1 -16    0.02    0.74
  -2  -1 -17    0.38    0.82
   3   1 -14    1.89    0.78
   3   1 -13    1.11    0.68
   3   1 -12   -0.07    0.52
   3   1 -11   -0.52    0.45
   3   1 -10    2.13    0.55
   3   1  -9   12.78    0.83
   3   1  -8    0.11    0.33
   3   1  -7   11.88    0.67
   3   1  -6   49.90    1.18
   3   1  -5    0.45    0.28
   3   1  -4  192.07    2.09
   3   1  -3    2.15    0.30
   3   1  -2   44.56    0.85
  -3  -1   1   35.61    0.79
  -3  -1   0   19.63    0.59
  -3  -1  -1   10.07    0.48
  -3  -1  -2    0.88    0.22
  -3  -1  -3   19.67    0.68
  -3  -1  -4    1.43    0.29
  -3  -1  -5    3.65    0.40
  -3  -1  -6  135.01    1.97
  -3  -1  -7   32.64    1.03
  -3  -1  -8    7.52    0.69
  -3  -1  -9    3.59    0.56
  -3  -1 -10    1.54    0.54
  -3  -1 -11    0.86    0.45
  -3  -1 -12    4.69    0.72
  -3  -1 -13    0.40    0.51
  -3  -1 -14    0.13    0.56
  -3  -1 -15    0.55    0.70
  -3  -1 -16   -0.01    0.65
   4   1 -10   -0.14    0.42
   4   1  -9    2.53    0.54
   4   1  -8    0.00    0.39
   4   1  -7    1.34    0.39
   4   1  -6    2.98    0.43
   4   1  -5   42.79    1.08
   4   1  -4   10.22    0.57
   4   1  -3    6.18    0.51
  -4  -1   2   28.60    0.80
  -4  -1   1    0.03    0.22
  -4  -1   0   39.37    0.93
  -4  -1  -1   21.55    0.75
  -4  -1  -2    0.83    0.25
  -4  -1  -3    0.49    0.26
  -4  -1  -4    0.04    0.25
  -4  -1  -5   17.17    0.78
  -4  -1  -6   13.57    0.77
  -4  -1  -7    8.65    0.73
  -4  -1  -8    1.48    0.48
  -4  -1  -9   21.28    1.07
  -4  -1 -10    1.48    0.52
  -4  -1 -11    3.09    0.62
  -4  -1 -12    0.21    0.55
  -4  -1 -13   -0.32    0.56
  -4  -1 -14    0.13    0.55
  -4  -1 -15    0.22    0.63
   5   1  -4   16.55    0.76
  -5  -1   3   70.21    1.38
  -5  -1   2    4.62    0.53
  -5  -1   1    0.13    0.29
  -5  -1   0    8.24    0.62
  -5  -1  -1    1.90    0.36
  -5  -1  -2    1.88    0.39
  -5  -1  -3    2.06    0.40
  -5  -1  -4   -0.03    0.32
  -5  -1  -5    0.10    0.35
  -5  -1  -6   11.27    0.79
  -5  -1  -7   50.68    1.49
  -5  -1  -8    0.36    0.44
  -5  -1  -9    1.95    0.57
  -5  -1 -10   -0.40    0.44
  -5  -1 -11    0.22    0.54
  -5  -1 -12    1.75    0.57
  -5  -1 -13    0.12    0.57
  -5  -1 -14    0.13    0.63
  -5  -1 -15   -0.93    0.70
  -6  -1   0    4.14    0.56
  -6  -1  -1   15.99    0.83
  -6  -1  -2    0.36    0.36
  -6  -1  -3    0.43    0.40
  -6  -1  -4    7.18    0.66
  -6  -1  -5    0.86    0.44
  -6  -1  -6    3.71    0.58
  -6  -1  -7   -0.19    0.45
  -6  -1  -8    0.21    0.37
  -6  -1  -9    0.19    0.53
  -6  -1 -10    0.24    0.61
  -6  -1 -11    5.09    0.85
  -6  -1 -12    0.31    0.71
  -6  -1 -13    0.52    0.70
  -6  -1 -14    0.23    0.73
  -7  -1  -6    1.56    0.61
  -7  -1  -7    0.63    0.52
  -7  -1  -8    8.78    0.95
  -7  -1  -9    1.10    0.68
  -7  -1 -10    1.46    0.80
  -7  -1 -11    0.20    0.85
  -7  -1 -12    0.82    0.70
  -5   2 -13    1.78    0.98
  -5   2 -12    2.13    0.89
  -5   2 -11   -0.37    0.67
  -5   2 -10    2.76    0.92
  -5   2  -9    7.13    0.92
  -4   2 -14    1.13    0.83
  -4   2 -13    5.07    0.96
  -4   2 -12    1.92    0.81
  -4   2 -11    2.46    0.76
  -4   2 -10    8.65    1.06
  -4   2  -9   17.78    1.10
  -4   2  -8    8.16    0.83
  -4   2  -7   -0.12    0.43
  -4   2  -6   21.01    0.96
  -4   2  -5   21.82    0.90
  -4   2  -4    6.03    0.60
  -3   2 -15    0.48    0.79
  -3   2 -14   -0.14    0.66
  -3   2 -13    4.96    0.87
  -3   2 -12    5.85    0.93
  -3   2 -11    0.40    0.54
  -3   2 -10    1.76    0.63
  -3   2  -9   -0.06    0.41
  -3   2  -8    4.05    0.64
  -3   2  -7    0.98    0.43
  -3   2  -6   64.80    1.44
  -3   2  -5   11.40    0.68
  -3   2  -4    0.68    0.29
  -3   2  -3    4.61    0.46
  -3   2  -2   57.50    0.98
  -3   2  -1   67.61    0.93
  -3   2   0   10.16    0.38
  -2   2 -15    0.00    0.65
  -2   2 -14   -0.14    0.63
  -2   2 -13    5.14    0.86
  -2   2 -12    1.58    0.60
  -2   2 -11    3.71    0.67
  -2   2 -10    9.35    0.86
  -2   2  -9    6.52    0.72
  -2   2  -8    1.89    0.53
  -2   2  -7    3.58    0.51
  -2   2  -6    3.92    0.50
  -2   2  -5   38.56    1.07
  -2   2  -4    2.41    0.38
  -2   2  -3    4.02    0.41
  -2   2  -2   84.54    1.13
  -2   2  -1  121.04    1.24
  -2   2   0    6.53    0.27
   2  -2  -4    2.39    0.20
   2  -2  -5    0.19    0.19
   2  -2  -6    0.54    0.26
  -1   2 -16    1.05    0.73
  -1   2 -15    0.70    0.75
  -1   2 -14    0.54    0.72
  -1   2 -13   14.12    1.14
  -1   2 -12   13.21    1.02
  -1   2 -11   -0.18    0.41
  -1   2 -10    0.20    0.39
  -1   2  -9    9.04    0.81
  -1   2  -8   53.65    1.41
  -1   2  -7   17.15    0.85
  -1   2  -6   12.54    0.70
  -1   2  -5   20.71    0.75
  -1   2  -4   21.48    0.69
  -1   2  -3   29.75    0.76
  -1   2  -2   24.94    0.61
  -1   2  -1   41.16    0.68
  -1   2   0    5.39    0.26
   1  -2  -1    8.38    0.27
   1  -2  -2   13.16    0.31
   1  -2  -3    2.81    0.24
   1  -2  -4    4.87    0.34
   1  -2  -5   51.82    0.87
   1  -2  -6    0.15    0.21
   1  -2  -7    0.07    0.24
   1  -2  -8    0.22    0.28
   1  -2  -9    1.10    0.38
   1  -2 -10    0.45    0.40
   1  -2 -11   -0.17    0.44
   1  -2 -12    2.34    0.68
   0   2 -16    1.68    0.80
   0   2 -15    0.66    0.65
   0   2 -14    0.24    0.59
   0   2 -13    2.16    0.63
   0   2 -12   -0.03    0.47
   0   2 -11    0.03    0.42
   0   2 -10    0.94    0.44
   0   2  -8    0.07    0.30
   0   2  -7    2.88    0.42
   0   2  -6   62.53    1.36
   0   2  -5   13.36    0.62
   0   2  -4   57.50    1.11
   0   2  -3   44.57    0.87
   0   2  -2   20.31    0.56
   0   2  -1   57.65    0.84
   0   2   0  138.00    1.35
   0  -2  -1  231.59    1.90
   0  -2  -2    4.96    0.30
   0  -2  -3   29.92    0.59
   0  -2  -4   14.58    0.50
   0  -2  -5    7.98    0.46
   0  -2  -6   23.03    0.70
   0  -2  -7   96.37    1.52
   0  -2  -8    7.38    0.58
   0  -2  -9    0.77    0.34
   0  -2 -10    3.03    0.49
   0  -2 -11   49.96    1.42
   0  -2 -12    4.19    0.65
   0  -2 -13    1.63    0.59
   0  -2 -14    1.26    0.71
   0  -2 -15    5.01    0.95
   0  -2 -16    6.30    1.04
   1   2 -16    0.40    0.77
   1   2 -15    0.16    0.73
   1   2 -14    2.26    0.73
   1   2 -13    0.55    0.56
   1   2 -12    0.88    0.52
   1   2 -11    0.54    0.47
   1   2 -10   24.72    1.11
   1   2  -9    0.58    0.40
   1   2  -8   22.92    0.93
   1   2  -7    4.72    0.57
   1   2  -6   29.66    0.94
   1   2  -5   22.00    0.76
   1   2  -4  143.10    1.78
   1   2  -3   70.58    1.16
   1   2  -2  229.07    2.16
   1   2  -1   64.19    0.97
   1   2   0  461.10    3.30
  -1  -2  -1    5.93    0.38
  -1  -2  -2    1.54    0.22
  -1  -2  -3   57.70    0.94
  -1  -2  -4   99.64    1.32
  -1  -2  -5    2.09    0.31
  -1  -2  -6   10.67    0.58
  -1  -2  -7   22.60    0.81
  -1  -2  -8   36.87    1.07
  -1  -2  -9    7.79    0.68
  -1  -2 -10   24.18    1.03
  -1  -2 -11    5.50    0.68
  -1  -2 -12    1.78    0.55
  -1  -2 -13    0.57    0.54
  -1  -2 -14    3.80    0.78
  -1  -2 -15    0.96    0.71
  -1  -2 -16    1.92    0.95
  -1  -2 -17    1.15    0.92
   2   2 -16   -0.20    0.63
   2   2 -15   -0.21    0.55
   2   2 -14    3.81    0.90
   2   2 -13    0.67    0.61
   2   2 -12   -0.29    0.52
   2   2 -11    6.61    0.83
   2   2 -10    0.43    0.48
   2   2  -9    0.08    0.38
   2   2  -8    0.19    0.33
   2   2  -7    0.85    0.37
   2   2  -6   55.14    1.25
   2   2  -5   11.22    0.60
   2   2  -4  208.65    2.28
   2   2  -3   48.02    1.05
   2   2  -2  228.55    2.26
   2   2  -1  127.62    1.54
   2   2   0   54.72    0.94
  -2  -2  -1    0.92    0.24
  -2  -2  -2  126.34    1.54
  -2  -2  -3   64.26    1.15
  -2  -2  -4   51.67    1.06
  -2  -2  -5   61.73    1.20
  -2  -2  -6  129.50    1.86
  -2  -2  -7   29.54    0.94
  -2  -2  -8    5.19    0.58
  -2  -2  -9   -0.01    0.32
  -2  -2 -10    1.36    0.48
  -2  -2 -11    3.91    0.65
  -2  -2 -12   -0.13    0.36
  -2  -2 -13   -0.15    0.66
  -2  -2 -14   -0.31    0.58
  -2  -2 -15    0.81    0.67
  -2  -2 -16    2.80    0.86
  -2  -2 -17    1.58    0.86
   3   2 -15    0.83    0.80
   3   2 -14   12.60    1.20
   3   2 -13    3.09    0.74
   3   2 -12    1.35    0.62
   3   2 -11    0.59    0.51
   3   2 -10   16.25    0.97
   3   2  -9   16.05    0.92
   3   2  -8    4.01    0.59
   3   2  -7    7.31    0.68
   3   2  -6   36.09    1.06
   3   2  -5   63.40    1.35
   3   2  -4   45.95    1.08
   3   2  -3    4.84    0.48
   3   2  -2   61.67    1.16
   3   2  -1    6.44    0.44
  -3  -2   0    7.97    0.49
  -3  -2  -1   40.58    0.93
  -3  -2  -2   50.48    1.06
  -3  -2  -3   31.47    0.89
  -3  -2  -4   13.93    0.67
  -3  -2  -5   16.27    0.72
  -3  -2  -6    3.97    0.48
  -3  -2  -7    3.21    0.47
  -3  -2  -8    1.28    0.44
  -3  -2  -9   -0.23    0.41
  -3  -2 -10    0.65    0.48
  -3  -2 -11    4.09    0.67
  -3  -2 -12    0.32    0.51
  -3  -2 -13    0.36    0.52
  -3  -2 -14   -0.11    0.66
  -3  -2 -15    1.37    0.72
  -3  -2 -16    0.38    0.69
   4   2 -13   -0.71    0.65
   4   2 -12    0.68    0.61
   4   2 -11    7.06    0.78
   4   2 -10    5.17    0.73
   4   2  -9    9.11    0.77
   4   2  -8    0.25    0.40
   4   2  -7    6.84    0.64
   4   2  -6   15.62    0.80
   4   2  -5    9.68    0.67
   4   2  -4   16.74    0.74
   4   2  -3   25.84    0.84
   4   2  -2   30.89    0.93
  -4  -2   1    2.19    0.48
  -4  -2   0   10.91    0.60
  -4  -2  -1   10.35    0.58
  -4  -2  -2    2.40    0.40
  -4  -2  -3    5.38    0.55
  -4  -2  -4   84.60    1.59
  -4  -2  -5   18.74    0.86
  -4  -2  -6    0.70    0.35
  -4  -2  -7    9.40    0.71
  -4  -2  -8   65.29    1.60
  -4  -2  -9   10.76    0.87
  -4  -2 -10    6.50    0.75
  -4  -2 -11    0.63    0.54
  -4  -2 -12    1.72    0.61
  -4  -2 -13    5.19    0.89
  -4  -2 -14    0.19    0.58
  -4  -2 -15    0.20    0.76
  -4  -2 -16   -0.22    0.70
   5   2  -9    3.72    0.64
   5   2  -8    4.81    0.62
   5   2  -7   10.82    0.76
   5   2  -6    0.63    0.38
   5   2  -5    1.33    0.38
   5   2  -4   15.23    0.78
  -5  -2   3   51.21    1.30
  -5  -2   2    9.59    0.71
  -5  -2   1    0.46    0.31
  -5  -2   0   56.78    1.31
  -5  -2  -1   28.91    1.00
  -5  -2  -2    7.16    0.64
  -5  -2  -3   11.45    0.77
  -5  -2  -4   13.64    0.79
  -5  -2  -5   28.04    1.06
  -5  -2  -6    0.99    0.41
  -5  -2  -7   19.48    0.96
  -5  -2  -8   21.71    1.06
  -5  -2  -9    4.06    0.66
  -5  -2 -10    0.86    0.51
  -5  -2 -11    5.54    0.77
  -5  -2 -12    8.13    1.06
  -5  -2 -13    1.06    0.65
  -5  -2 -14    0.09    0.61
  -5  -2 -15    4.09    0.92
  -6  -2   4   24.79    1.04
  -6  -2   3   31.90    1.17
  -6  -2   2   12.06    0.77
  -6  -2   1   31.56    1.07
  -6  -2   0   68.76    1.58
  -6  -2  -1    9.05    0.79
  -6  -2  -2    1.53    0.43
  -6  -2  -3   43.87    1.33
  -6  -2  -4   36.75    1.26
  -6  -2  -5    2.12    0.54
  -6  -2  -6    2.32    0.50
  -6  -2  -7   27.77    1.22
  -6  -2  -8    4.22    0.69
  -6  -2  -9   -0.31    0.46
  -6  -2 -10    6.23    0.84
  -6  -2 -11    4.35    0.79
  -6  -2 -12   14.49    1.27
  -6  -2 -13    2.22    0.88
  -6  -2 -14    1.51    0.71
  -7  -2  -1   -0.09    0.42
  -7  -2  -2   46.34    1.44
  -7  -2  -3   13.78    1.06
  -7  -2  -4   11.20    0.95
  -7  -2  -5    1.19    0.57
  -7  -2  -6    9.96    0.80
  -7  -2  -7    8.03    0.89
  -7  -2  -8    5.02    0.84
  -7  -2  -9    1.36    0.65
  -7  -2 -10    2.33    0.72
  -7  -2 -11    4.83    0.96
  -7  -2 -12    0.06    0.72
  -8  -2  -8    0.06    0.69
  -8  -2  -9   -0.08    0.55
  -8  -2 -10    0.17    0.83
  -4   3 -13    0.18    0.84
  -4   3 -12   -0.25    0.72
  -4   3 -11    0.07    0.70
  -4   3 -10    1.55    0.74
  -4   3  -9    0.84    0.61
  -4   3  -8    0.17    0.55
  -3   3 -14    0.96    0.81
  -3   3 -13    0.20    0.77
  -3   3 -12    1.09    0.72
  -3   3 -11    1.64    0.69
  -3   3 -10    8.85    0.92
  -3   3  -9    3.77    0.67
  -3   3  -8    1.75    0.55
  -3   3  -7    1.06    0.47
  -3   3  -6    0.28    0.39
  -3   3  -5   -0.22    0.33
  -3   3  -4    0.82    0.36
  -3   3  -3    0.61    0.34
  -2   3 -15    0.44    0.77
  -2   3 -14   -0.75    0.62
  -2   3 -13    1.81    0.78
  -2   3 -12    1.17    0.65
  -2   3 -11   12.12    1.05
  -2   3 -10    5.67    0.79
  -2   3  -9    9.60    0.94
  -2   3  -8    0.33    0.47
  -2   3  -7    1.56    0.46
  -2   3  -6   14.12    0.79
  -2   3  -5    0.52    0.33
  -2   3  -4    1.53    0.34
  -2   3  -3   17.59    0.68
  -2   3  -2    9.47    0.52
  -2   3  -1   83.14    1.09
  -2   3   0   37.87    0.63
   2  -3  -1   33.87    0.54
  -1   3 -15    0.03    0.63
  -1   3 -14    1.07    0.69
  -1   3 -13    4.07    0.83
  -1   3 -12    3.43    0.68
  -1   3 -11   15.77    1.09
  -1   3 -10   15.75    0.97
  -1   3  -9    9.86    0.80
  -1   3  -8    4.55    0.58
  -1   3  -7    4.30    0.54
  -1   3  -6   14.25    0.78
  -1   3  -5   40.57    1.09
  -1   3  -4   44.01    1.02
  -1   3  -3    1.41    0.30
  -1   3  -2    1.13    0.24
  -1   3  -1    4.63    0.38
  -1   3   0   23.34    0.57
  -1   3   1   70.33    0.88
   1  -3  -2   33.39    0.62
   1  -3  -3   10.66    0.39
   1  -3  -4    2.18    0.26
   1  -3  -5    7.65    0.42
   1  -3  -6    5.94    0.47
   1  -3  -7    4.27    0.49
   1  -3  -8    2.58    0.41
   0   3 -15    0.05    0.69
   0   3 -14    1.82    0.73
   0   3 -13   -0.34    0.49
   0   3 -12    0.78    0.58
   0   3 -11    3.57    0.64
   0   3 -10    7.20    0.79
   0   3  -9    0.38    0.38
   0   3  -8    3.20    0.53
   0   3  -7    4.98    0.62
   0   3  -6    0.03    0.28
   0   3  -5    2.23    0.40
   0   3  -4    2.20    0.34
   0   3  -3    1.68    0.28
   0   3  -2    3.10    0.32
   0   3  -1   -0.04    0.15
   0   3   0  328.13    2.67
   0  -3  -1    6.89    0.42
   0  -3  -2    0.31    0.19
   0  -3  -3    3.78    0.36
   0  -3  -4   76.79    1.11
   0  -3  -5   -0.02    0.20
   0  -3  -6    2.27    0.35
   0  -3  -7    6.57    0.51
   0  -3  -8   10.76    0.67
   0  -3  -9    0.41    0.35
   0  -3 -10   11.74    0.69
   0  -3 -11    1.12    0.52
   0  -3 -12    0.84    0.50
   0  -3 -13    2.04    0.62
   1   3 -15   -0.23    0.69
   1   3 -14   -0.07    0.57
   1   3 -13    1.02    0.61
   1   3 -12    1.16    0.59
   1   3 -11   12.93    0.98
   1   3 -10    0.81    0.52
   1   3  -9   -0.03    0.37
   1   3  -8    3.95    0.60
   1   3  -7    1.13    0.37
   1   3  -6    5.29    0.58
   1   3  -5   32.25    0.97
   1   3  -4   18.40    0.77
   1   3  -3    5.07    0.42
   1   3  -2   15.12    0.62
   1   3  -1   13.92    0.58
   1   3   0    5.87    0.39
  -1  -3  -1   55.46    0.99
  -1  -3  -2  116.19    1.51
  -1  -3  -3    0.18    0.20
  -1  -3  -4   21.12    0.69
  -1  -3  -5    0.80    0.26
  -1  -3  -6  131.55    1.82
  -1  -3  -7    1.45    0.35
  -1  -3  -8    4.82    0.56
  -1  -3  -9    2.57    0.48
  -1  -3 -10    5.93    0.70
  -1  -3 -11   -0.12    0.39
  -1  -3 -12    1.33    0.54
  -1  -3 -13    0.15    0.60
  -1  -3 -14    1.06    0.64
  -1  -3 -15    0.80    0.72
  -1  -3 -16    1.39    0.86
  -1  -3 -17    2.69    1.03
   2   3 -15    3.03    0.93
   2   3 -14    2.80    0.83
   2   3 -13    0.53    0.59
   2   3 -12    0.27    0.55
   2   3 -11    3.42    0.68
   2   3 -10   13.96    0.98
   2   3  -9    0.00    0.36
   2   3  -8    1.15    0.41
   2   3  -6   12.14    0.73
   2   3  -5   46.55    1.20
   2   3  -4    5.82    0.53
   2   3  -3   89.97    1.51
   2   3  -2   15.15    0.67
   2   3  -1   41.25    0.95
   2   3   0    0.29    0.19
  -2  -3  -2   24.23    0.79
  -2  -3  -3    8.39    0.53
  -2  -3  -4    1.14    0.29
  -2  -3  -5    6.67    0.58
  -2  -3  -6   37.67    1.04
  -2  -3  -7    1.01    0.37
  -2  -3  -8    6.24    0.77
  -2  -3  -9    0.19    0.37
  -2  -3 -10    5.23    0.64
  -2  -3 -11    2.22    0.55
  -2  -3 -12    0.30    0.50
  -2  -3 -13   -0.01    0.52
  -2  -3 -14    0.47    0.60
  -2  -3 -15    1.24    0.82
  -2  -3 -16    0.89    0.80
  -2  -3 -17   -0.89    0.92
   3   3 -15    0.31    0.81
   3   3 -14    0.52    0.72
   3   3 -13   -0.09    0.65
   3   3 -12    1.98    0.68
   3   3 -11    3.02    0.69
   3   3 -10   14.86    1.01
   3   3  -9    5.84    0.69
   3   3  -8    3.65    0.58
   3   3  -7   22.94    1.02
   3   3  -6    1.94    0.43
   3   3  -5   -0.01    0.26
   3   3  -4   18.85    0.81
   3   3  -2    0.57    0.26
   3   3  -1   18.27    0.73
  -3  -3   0  192.18    2.35
  -3  -3  -1   58.78    1.23
  -3  -3  -3   20.08    0.77
  -3  -3  -4   37.74    1.08
  -3  -3  -5   91.89    1.62
  -3  -3  -6   19.41    0.84
  -3  -3  -7    6.54    0.67
  -3  -3  -8    0.68    0.37
  -3  -3  -9    5.45    0.66
  -3  -3 -10    0.39    0.45
  -3  -3 -11    2.03    0.61
  -3  -3 -12    0.06    0.50
  -3  -3 -13   -0.33    0.53
  -3  -3 -14   -0.87    0.53
  -3  -3 -15   -0.35    0.63
  -3  -3 -16   -0.24    0.75
   4   3 -14    3.27    0.92
   4   3 -13    0.41    0.74
   4   3 -12    7.88    0.99
   4   3 -11    7.44    0.88
   4   3 -10    2.72    0.70
   4   3  -9    0.48    0.48
   4   3  -8   12.61    0.88
   4   3  -7   24.88    1.09
   4   3  -6   15.14    0.84
   4   3  -5    1.00    0.38
   4   3  -4   19.45    0.87
   4   3  -3   19.79    0.86
   4   3  -2    0.19    0.29
  -4  -3   1    7.23    0.64
  -4  -3   0    0.38    0.31
  -4  -3  -1    0.12    0.25
  -4  -3  -2    1.14    0.35
  -4  -3  -3    3.84    0.49
  -4  -3  -4   -0.16    0.29
  -4  -3  -5    1.76    0.44
  -4  -3  -6   22.19    0.98
  -4  -3  -7    2.45    0.47
  -4  -3  -8    0.54    0.45
  -4  -3  -9    1.17    0.49
  -4  -3 -10    0.74    0.48
  -4  -3 -11    1.40    0.51
  -4  -3 -12    4.68    0.82
  -4  -3 -13   -0.26    0.60
  -4  -3 -14    0.09    0.56
  -4  -3 -15   -0.12    0.64
   5   3 -12    4.24    0.91
   5   3 -11    0.34    0.61
   5   3 -10    0.04    0.55
   5   3  -9    0.38    0.49
   5   3  -8    0.32    0.46
   5   3  -7    8.90    0.78
   5   3  -6    0.97    0.46
   5   3  -5   14.36    0.87
   5   3  -4    4.47    0.56
   5   3  -3    9.21    0.71
  -5  -3   2    0.51    0.38
  -5  -3   1    1.44    0.42
  -5  -3   0    0.99    0.39
  -5  -3  -1    0.03    0.30
  -5  -3  -2   19.70    0.91
  -5  -3  -3    4.85    0.60
  -5  -3  -4   -0.02    0.40
  -5  -3  -5    4.62    0.62
  -5  -3  -6    4.79    0.64
  -5  -3  -7    0.02    0.40
  -5  -3  -8    2.55    0.57
  -5  -3  -9    0.17    0.44
  -5  -3 -10    9.96    0.92
  -5  -3 -11    5.27    0.78
  -5  -3 -12   -0.02    0.51
  -5  -3 -13    4.59    0.84
  -5  -3 -14    4.19    0.93
  -5  -3 -15    2.21    0.88
   6   3  -8   11.06    0.97
   6   3  -7    6.93    0.78
   6   3  -6    6.45    0.75
   6   3  -5   -0.27    0.42
  -6  -3   4   15.08    1.04
  -6  -3   3    6.15    0.72
  -6  -3   2   13.86    0.92
  -6  -3   1   29.00    1.15
  -6  -3   0    2.27    0.49
  -6  -3  -1    2.77    0.52
  -6  -3  -2    6.30    0.74
  -6  -3  -3   23.70    1.05
  -6  -3  -4    3.01    0.60
  -6  -3  -5    1.03    0.47
  -6  -3  -6    0.40    0.49
  -6  -3  -7   23.87    1.21
  -6  -3  -8    0.93    0.58
  -6  -3  -9   -0.43    0.56
  -6  -3 -10   -0.01    0.54
  -6  -3 -11    5.73    0.93
  -6  -3 -12    1.24    0.64
  -6  -3 -13    0.48    0.65
  -7  -3   3    0.29    0.47
  -7  -3   2   -0.04    0.49
  -7  -3   1    0.45    0.48
  -7  -3   0    0.03    0.49
  -7  -3  -1    0.81    0.54
  -7  -3  -2    0.45    0.48
  -7  -3  -3    7.08    0.68
  -7  -3  -4    1.30    0.53
  -7  -3  -5    1.53    0.59
  -7  -3  -6    5.36    0.81
  -7  -3  -7    0.70    0.51
  -7  -3  -8    0.19    0.59
  -7  -3  -9    0.28    0.64
  -7  -3 -10    0.85    0.65
  -7  -3 -11    2.72    0.86
  -7  -3 -12    0.58    0.79
  -8  -3  -2    0.95    0.69
  -8  -3  -3    4.58    0.80
  -8  -3  -4    0.60    0.64
  -8  -3  -5    0.79    0.66
  -8  -3  -6    3.98    0.81
  -8  -3  -7    0.36    0.56
  -8  -3  -8    0.51    0.74
  -8  -3  -9    0.84    0.74
  -8  -3 -10    0.11    0.73
  -3   4 -13    0.92    0.86
  -3   4 -12    4.70    1.01
  -3   4 -11   -0.12    0.68
  -3   4 -10    6.03    0.89
  -3   4  -9    1.28    0.65
  -3   4  -8    7.72    0.91
  -3   4  -7    5.41    0.71
  -2   4 -14    1.56    0.86
  -2   4 -13    0.13    0.69
  -2   4 -12    3.64    0.80
  -2   4 -11   11.77    1.07
  -2   4 -10    0.01    0.54
  -2   4  -9    8.77    0.87
  -2   4  -8   28.30    1.17
  -2   4  -7   17.97    0.94
  -2   4  -6    0.40    0.44
  -2   4  -5   16.11    0.86
  -2   4  -4   13.84    0.73
  -2   4  -3   52.13    1.13
  -2   4  -2    3.41    0.37
  -1   4 -14    1.66    0.79
  -1   4 -13    0.75    0.62
  -1   4 -12    0.21    0.55
  -1   4 -11   13.77    1.13
  -1   4 -10    6.93    0.85
  -1   4  -9    0.09    0.44
  -1   4  -8    0.43    0.43
  -1   4  -7    0.01    0.41
  -1   4  -6    6.04    0.57
  -1   4  -5   22.11    0.90
  -1   4  -4    2.73    0.42
  -1   4  -3   11.10    0.64
  -1   4  -2   19.96    0.73
  -1   4  -1  122.32    1.59
  -1   4   0   20.82    0.65
   1  -4  -1    2.56    0.35
   1  -4  -2   48.34    0.91
   0   4 -14    1.00    0.71
   0   4 -13   -0.18    0.54
   0   4 -12   -0.39    0.48
   0   4 -11    3.14    0.69
   0   4 -10    1.34    0.52
   0   4  -9   -0.34    0.35
   0   4  -8   -0.29    0.34
   0   4  -7    0.15    0.35
   0   4  -6    9.83    0.73
   0   4  -5    1.28    0.39
   0   4  -4    0.56    0.33
   0   4  -3   46.67    1.13
   0   4  -2   20.90    0.77
   0   4  -1   46.07    0.99
   0   4   0    1.75    0.30
   0  -4  -1    6.97    0.50
   0  -4  -2   68.98    1.16
   0  -4  -3   87.53    1.29
   0  -4  -4    0.41    0.23
   0  -4  -5    4.30    0.41
   0  -4  -6    4.37    0.53
   0  -4  -7    8.49    0.67
   0  -4  -8    1.56    0.39
   0  -4  -9    6.03    0.65
   1   4 -14    0.73    0.63
   1   4 -13    1.18    0.66
   1   4 -12    1.98    0.65
   1   4 -11    3.67    0.68
   1   4 -10    0.29    0.44
   1   4  -9   57.54    1.66
   1   4  -8    4.35    0.60
   1   4  -7    0.37    0.38
   1   4  -6    9.37    0.73
   1   4  -5   14.64    0.82
   1   4  -3    0.32    0.26
   1   4  -2   10.33    0.59
   1   4  -1   -0.04    0.23
   1   4   0   55.47    1.16
  -1  -4  -1  165.06    2.02
  -1  -4  -2    0.58    0.33
  -1  -4  -3    1.66    0.34
  -1  -4  -4   16.20    0.72
  -1  -4  -5   16.77    0.74
  -1  -4  -6   50.30    1.18
  -1  -4  -7    2.15    0.41
  -1  -4  -8    4.10    0.55
  -1  -4  -9    7.58    0.74
  -1  -4 -10   17.58    0.94
  -1  -4 -11    6.47    0.77
  -1  -4 -12    0.39    0.49
  -1  -4 -13   -0.05    0.49
   2   4 -14    3.50    0.83
   2   4 -13    5.11    0.91
   2   4 -12    2.34    0.66
   2   4 -11    1.08    0.52
   2   4 -10   20.08    1.10
   2   4  -9    5.23    0.71
   2   4  -8    1.30    0.45
   2   4  -7   13.21    0.84
   2   4  -5   55.55    1.45
   2   4  -4    0.72    0.34
   2   4  -3   12.20    0.68
   2   4  -1   10.51    0.64
   2   4   0    0.24    0.22
  -2  -4  -1    1.73    0.42
  -2  -4  -2    0.12    0.25
  -2  -4  -3    2.52    0.39
  -2  -4  -4    0.50    0.31
  -2  -4  -5    2.19    0.43
  -2  -4  -6    1.22    0.35
  -2  -4  -7    3.37    0.50
  -2  -4  -8    1.07    0.39
  -2  -4  -9   15.03    0.92
  -2  -4 -10    0.97    0.50
  -2  -4 -11    0.27    0.39
  -2  -4 -12    2.07    0.67
  -2  -4 -13    2.92    0.73
  -2  -4 -14    1.25    0.72
  -2  -4 -15   -0.08    0.79
  -2  -4 -16    1.05    0.98
   3   4 -14    6.36    1.05
   3   4 -13    0.94    0.69
   3   4 -12    0.05    0.57
   3   4 -11   -0.24    0.49
   3   4 -10    2.47    0.54
   3   4  -9    0.88    0.49
   3   4  -8    0.05    0.37
   3   4  -7    5.16    0.72
   3   4  -6    0.69    0.37
   3   4  -5    3.14    0.49
   3   4  -4   54.34    1.42
   3   4  -3    0.67    0.34
   3   4  -2   14.52    0.77
   3   4  -1    7.16    0.61
  -3  -4   0    5.29    0.56
  -3  -4  -1    5.31    0.60
  -3  -4  -2    0.23    0.29
  -3  -4  -3    1.31    0.34
  -3  -4  -4   34.30    1.12
  -3  -4  -5    5.16    0.58
  -3  -4  -6   68.24    1.59
  -3  -4  -7   22.49    1.00
  -3  -4  -8   32.99    1.22
  -3  -4  -9   18.23    1.09
  -3  -4 -10   14.89    1.00
  -3  -4 -11    2.03    0.68
  -3  -4 -12    5.40    0.83
  -3  -4 -13   13.93    1.17
  -3  -4 -14    1.50    0.81
  -3  -4 -15    0.40    0.75
  -3  -4 -16    4.81    1.11
   4   4 -14    2.53    0.99
   4   4 -13    1.79    0.87
   4   4 -12    0.68    0.71
   4   4 -11    0.97    0.73
   4   4 -10    0.46    0.61
   4   4  -9    1.33    0.55
   4   4  -8    0.23    0.48
   4   4  -7    0.28    0.41
   4   4  -6    3.44    0.54
   4   4  -5   30.20    1.12
   4   4  -4   25.13    1.07
   4   4  -3    8.53    0.68
   4   4  -2   38.36    1.22
  -4  -4   1   17.18    0.89
  -4  -4   0    0.00    0.33
  -4  -4  -1   15.24    0.84
  -4  -4  -2   53.94    1.45
  -4  -4  -3   14.37    0.81
  -4  -4  -4    0.36    0.39
  -4  -4  -5   15.75    0.87
  -4  -4  -6    2.23    0.49
  -4  -4  -7    0.05    0.37
  -4  -4  -8    0.32    0.42
  -4  -4  -9    0.07    0.49
  -4  -4 -10    5.23    0.78
  -4  -4 -11    0.23    0.53
  -4  -4 -12    0.81    0.55
  -4  -4 -13   -0.09    0.63
  -4  -4 -14   -0.35    0.68
  -4  -4 -15    1.24    0.80
   5   4 -13    3.23    0.96
   5   4 -12    0.44    0.81
   5   4 -11    0.14    0.65
   5   4 -10    4.75    0.79
   5   4  -9   13.73    1.08
   5   4  -8    4.68    0.79
   5   4  -7    0.76    0.58
   5   4  -6    4.70    0.71
   5   4  -5   21.03    1.10
   5   4  -4   -0.04    0.39
   5   4  -3    4.53    0.65
  -5  -4   2   11.75    0.86
  -5  -4   1   30.16    1.19
  -5  -4   0    0.27    0.38
  -5  -4  -1    1.54    0.45
  -5  -4  -2   22.05    1.05
  -5  -4  -3   14.65    0.89
  -5  -4  -4    4.27    0.64
  -5  -4  -5    0.56    0.48
  -5  -4  -6    2.33    0.54
  -5  -4  -7   37.13    1.34
  -5  -4  -8    0.15    0.49
  -5  -4  -9    1.72    0.52
  -5  -4 -10   -0.31    0.49
  -5  -4 -11    0.62    0.58
  -5  -4 -12    0.09    0.54
  -5  -4 -13    2.17    0.69
  -5  -4 -14   -0.13    0.66
   6   4 -11   -0.24    0.72
   6   4 -10    5.20    1.07
   6   4  -9    8.25    1.00
   6   4  -8    2.63    0.76
   6   4  -7    0.34    0.55
   6   4  -6    9.40    0.92
   6   4  -5   22.33    1.20
   6   4  -4   27.40    1.25
  -6  -4   4   26.37    1.30
  -6  -4   3    0.29    0.48
  -6  -4   2    0.54    0.49
  -6  -4   1   30.95    1.25
  -6  -4   0    2.63    0.54
  -6  -4  -1    8.95    0.82
  -6  -4  -2    2.42    0.59
  -6  -4  -3    6.97    0.83
  -6  -4  -4    0.18    0.43
  -6  -4  -5    0.70    0.54
  -6  -4  -6    1.45    0.51
  -6  -4  -7    3.22    0.63
  -6  -4  -8    0.94    0.56
  -6  -4  -9    0.06    0.56
  -6  -4 -10    4.08    0.75
  -6  -4 -11    0.03    0.54
  -6  -4 -12   -0.11    0.62
  -6  -4 -13    0.66    0.64
   7   4  -7    0.38    0.58
  -7  -4   6    1.28    0.73
  -7  -4   5    2.45    0.82
  -7  -4   4    0.75    0.67
  -7  -4   3    7.37    0.91
  -7  -4   2    2.18    0.52
  -7  -4   1    4.85    0.80
  -7  -4   0    0.08    0.54
  -7  -4  -1    1.52    0.57
  -7  -4  -2   -0.18    0.49
  -7  -4  -3    5.92    0.80
  -7  -4  -4    5.10    0.65
  -7  -4  -5    0.63    0.57
  -7  -4  -6    1.41    0.61
  -7  -4  -7    8.87    0.99
  -7  -4  -8    0.17    0.56
  -7  -4  -9    0.17    0.50
  -7  -4 -10    0.76    0.86
  -7  -4 -11    1.78    0.71
  -7  -4 -12    1.43    0.82
  -8  -4   2    6.87    0.90
  -8  -4   1   13.76    1.19
  -8  -4   0    5.46    0.86
  -8  -4  -1    4.26    0.83
  -8  -4  -2    7.63    0.94
  -8  -4  -3    5.20    0.94
  -8  -4  -4    1.56    0.72
  -8  -4  -5    1.13    0.69
  -8  -4  -6    0.29    0.65
  -8  -4  -7   -0.01    0.64
  -8  -4  -8    0.46    0.70
  -8  -4  -9   -0.04    0.68
  -8  -4 -10   -0.03    0.79
  -9  -4  -4    2.82    0.94
  -9  -4  -5    0.51    0.81
  -9  -4  -6   -0.83    0.81
  -9  -4  -7   -0.01    0.76
  -2   5 -13   -0.23    0.82
  -2   5 -12    1.26    0.76
  -2   5 -11    1.72    0.78
  -2   5 -10    3.84    0.80
  -2   5  -9    7.71    0.89
  -2   5  -8    6.71    0.83
  -2   5  -7    0.40    0.50
  -2   5  -6    3.12    0.58
  -1   5 -13   -0.79    0.63
  -1   5 -12    8.80    1.07
  -1   5 -11   13.81    1.14
  -1   5 -10   -0.27    0.47
  -1   5  -9    3.33    0.68
  -1   5  -8    2.67    0.60
  -1   5  -7    6.28    0.73
  -1   5  -6    0.15    0.37
  -1   5  -5    3.38    0.57
  -1   5  -4    0.19    0.32
  -1   5  -3    9.72    0.74
  -1   5  -2    3.38    0.44
  -1   5  -1    2.13    0.38
   0   5 -13    1.41    0.68
   0   5 -12    0.86    0.62
   0   5 -11    1.79    0.63
   0   5 -10    1.63    0.60
   0   5  -9    7.35    0.82
   0   5  -8    3.42    0.65
   0   5  -7    0.05    0.40
   0   5  -6   18.54    1.01
   0   5  -5    1.00    0.39
   0   5  -4   14.00    0.82
   0   5  -3    0.06    0.29
   0   5  -2   12.91    0.71
   0   5  -1   25.08    0.87
   0   5   0   62.98    1.24
   0  -5  -1    6.62    0.57
   0  -5  -2    1.48    0.35
   0  -5  -3    4.72    0.52
   0  -5  -4    1.16    0.33
   1   5 -13    0.89    0.61
   1   5 -12    8.51    1.04
   1   5 -11    6.20    0.86
   1   5 -10    0.02    0.43
   1   5  -9    1.77    0.55
   1   5  -8    2.36    0.54
   1   5  -7   13.01    0.87
   1   5  -6   17.10    0.95
   1   5  -5    0.18    0.34
   1   5  -4   -0.02    0.29
   1   5  -3    5.30    0.58
   1   5  -2    0.16    0.27
   1   5  -1   15.77    0.78
   1   5   0    6.42    0.57
  -1  -5  -1    0.44    0.30
  -1  -5  -2   10.45    0.68
  -1  -5  -3    0.32    0.29
  -1  -5  -4    7.78    0.63
  -1  -5  -5    0.94    0.35
  -1  -5  -6    0.03    0.31
  -1  -5  -7   10.00    0.81
  -1  -5  -8    7.01    0.78
  -1  -5  -9   10.19    0.89
   2   5 -13    0.09    0.65
   2   5 -12    3.49    0.89
   2   5 -11    4.85    0.76
   2   5 -10    1.43    0.54
   2   5  -9    3.33    0.61
   2   5  -8   14.20    1.01
   2   5  -7    8.39    0.84
   2   5  -6   23.61    1.19
   2   5  -5    2.66    0.49
   2   5  -4   17.36    0.89
   2   5  -3   52.17    1.41
   2   5  -2   52.59    1.39
   2   5  -1   11.80    0.71
   2   5   0   19.28    0.86
  -2  -5  -1   27.32    1.01
  -2  -5  -2   17.87    0.84
  -2  -5  -3   22.50    0.92
  -2  -5  -4   11.47    0.75
  -2  -5  -5   10.02    0.76
  -2  -5  -6   65.61    1.55
  -2  -5  -7    2.60    0.54
  -2  -5  -8    6.40    0.69
  -2  -5  -9   -0.18    0.44
  -2  -5 -10    5.29    0.73
  -2  -5 -11   -0.18    0.51
  -2  -5 -12    0.91    0.61
  -2  -5 -13    0.41    0.65
  -2  -5 -14    1.01    0.78
   3   5 -13   -0.10    0.63
   3   5 -12    0.34    0.57
   3   5 -11    2.89    0.78
   3   5 -10    2.72    0.69
   3   5  -9    0.17    0.54
   3   5  -8    0.96    0.49
   3   5  -7    5.11    0.72
   3   5  -6    0.07    0.44
   3   5  -5    1.08    0.42
   3   5  -4   15.50    0.91
   3   5  -3    7.68    0.69
   3   5  -2    0.74    0.35
   3   5  -1   11.12    0.81
  -3  -5   0    4.24    0.61
  -3  -5  -1    0.31    0.38
  -3  -5  -2    0.41    0.28
  -3  -5  -3    4.93    0.58
  -3  -5  -4    6.20    0.67
  -3  -5  -5    0.77    0.41
  -3  -5  -6    0.29    0.32
  -3  -5  -7    0.98    0.43
  -3  -5  -8    4.60    0.67
  -3  -5  -9    0.72    0.51
  -3  -5 -10    0.86    0.58
  -3  -5 -11    1.86    0.66
  -3  -5 -12    3.38    0.78
  -3  -5 -13    0.10    0.68
  -3  -5 -14    0.57    0.75
  -3  -5 -15   -0.42    0.80
   4   5 -12    1.89    0.86
   4   5 -11    0.59    0.71
   4   5 -10    3.76    0.78
   4   5  -9    2.86    0.74
   4   5  -8    1.34    0.54
   4   5  -7    0.11    0.44
   4   5  -6   15.39    1.04
   4   5  -5    0.17    0.44
   4   5  -4    8.16    0.77
   4   5  -3   47.63    1.45
   4   5  -2    6.44    0.69
  -4  -5   1    0.51    0.46
  -4  -5   0    3.17    0.54
  -4  -5  -1   14.16    0.88
  -4  -5  -3    8.97    0.75
  -4  -5  -4    2.04    0.48
  -4  -5  -5    2.84    0.60
  -4  -5  -6   21.83    1.11
  -4  -5  -7    3.07    0.58
  -4  -5  -8    3.94    0.69
  -4  -5  -9    1.56    0.57
  -4  -5 -10    0.44    0.60
  -4  -5 -11    1.86    0.69
  -4  -5 -12    0.00    0.63
  -4  -5 -13    0.97    0.60
  -4  -5 -14    0.74    0.74
  -4  -5 -15    0.05    0.83
   5   5 -12    0.05    0.73
   5   5 -11    3.78    0.97
   5   5 -10    3.87    0.94
   5   5  -9   11.16    1.15
   5   5  -8   -0.43    0.51
   5   5  -7    2.48    0.65
   5   5  -6    7.74    0.84
   5   5  -5    7.15    0.78
   5   5  -4    0.54    0.41
   5   5  -3    0.15    0.40
  -5  -5   2    1.23    0.54
  -5  -5   1    0.17    0.47
  -5  -5   0    6.52    0.77
  -5  -5  -1    8.67    0.83
  -5  -5  -2    0.12    0.38
  -5  -5  -3    0.01    0.41
  -5  -5  -4   -0.23    0.44
  -5  -5  -5    1.73    0.54
  -5  -5  -6    4.33    0.55
  -5  -5  -7    6.71    0.79
  -5  -5  -8    3.31    0.65
  -5  -5  -9    0.51    0.52
  -5  -5 -10   14.65    1.15
  -5  -5 -11    4.22    0.91
  -5  -5 -12    5.75    0.97
  -5  -5 -13    0.14    0.66
  -5  -5 -14    2.34    0.82
   6   5 -11    0.78    0.94
   6   5 -10   -0.22    0.79
   6   5  -9    0.06    0.71
   6   5  -8    0.63    0.65
   6   5  -7    0.28    0.55
   6   5  -6    0.22    0.51
   6   5  -5    1.34    0.61
   6   5  -4   -0.24    0.41
  -6  -5   4    0.36    0.56
  -6  -5   3    4.34    0.71
  -6  -5   2   20.03    1.18
  -6  -5   1    3.95    0.67
  -6  -5   0    4.94    0.62
  -6  -5  -1    1.69    0.55
  -6  -5  -2   -0.04    0.42
  -6  -5  -3   19.40    1.15
  -6  -5  -4   16.57    1.09
  -6  -5  -5    0.62    0.52
  -6  -5  -6    0.13    0.48
  -6  -5  -7   16.27    1.13
  -6  -5  -8   -0.01    0.45
  -6  -5  -9    0.85    0.55
  -6  -5 -10   -0.27    0.51
  -6  -5 -11    1.39    0.88
  -6  -5 -12    5.37    0.98
   7   5  -9   -0.19    0.86
   7   5  -8    5.58    0.97
   7   5  -7    3.32    0.79
  -7  -5   6    0.25    0.77
  -7  -5   5    0.65    0.71
  -7  -5   4    2.47    0.78
  -7  -5   3   -0.23    0.58
  -7  -5   2    1.63    0.63
  -7  -5   1    0.35    0.55
  -7  -5   0    0.47    0.54
  -7  -5  -1    4.99    0.80
  -7  -5  -2    2.58    0.74
  -7  -5  -3    0.21    0.59
  -7  -5  -4    3.47    0.83
  -7  -5  -5    0.31    0.65
  -7  -5  -6   -0.36    0.65
  -7  -5  -7   -0.08    0.50
  -7  -5  -8    2.01    0.67
  -7  -5  -9    0.82    0.62
  -7  -5 -10    0.67    0.68
  -7  -5 -11    0.15    0.59
  -8  -5   5   -0.74    0.78
  -8  -5   4    6.30    1.13
  -8  -5   3    6.99    0.85
  -8  -5   2    4.32    1.19
  -8  -5   1   -0.47    0.62
  -8  -5   0    0.41    0.72
  -8  -5  -1   10.23    1.13
  -8  -5  -2    2.55    0.80
  -8  -5  -3    7.56    1.03
  -8  -5  -4   -0.40    0.46
  -8  -5  -5    4.89    0.96
  -8  -5  -6    0.86    0.68
  -8  -5  -7    1.90    0.75
  -8  -5  -8   -0.17    0.64
  -8  -5  -9   -0.37    0.71
  -9  -5   0    1.23    0.93
  -9  -5  -1    0.66    0.83
  -9  -5  -2    0.77    0.83
  -9  -5  -3    3.52    0.77
  -9  -5  -4    2.79    0.96
  -9  -5  -5    0.42    0.81
  -1   6 -12    2.53    0.89
  -1   6 -11    3.40    0.93
  -1   6 -10    3.67    0.89
  -1   6  -9    6.49    0.93
  -1   6  -8    6.78    0.89
  -1   6  -7    9.61    0.91
  -1   6  -6    0.57    0.48
  -1   6  -5    0.36    0.48
   0   6 -12    0.55    0.77
   0   6 -11    0.61    0.66
   0   6 -10    3.89    0.82
   0   6  -9    7.85    0.91
   0   6  -8   -0.25    0.47
   0   6  -7    6.69    0.82
   0   6  -6    0.20    0.46
   0   6  -5   13.74    0.92
   0   6  -4    5.63    0.70
   0   6  -3    5.61    0.64
   0   6  -2    0.27    0.35
   0   6  -1    0.32    0.33
   0   6   0    0.32    0.35
   1   6 -12    0.91    0.67
   1   6 -11    3.32    0.78
   1   6 -10    0.27    0.63
   1   6  -9    9.49    1.00
   1   6  -8    1.82    0.54
   1   6  -7    8.42    0.91
   1   6  -6   -0.30    0.40
   1   6  -5    0.33    0.42
   1   6  -4   48.65    1.47
   1   6  -3    3.43    0.48
   1   6  -2    5.60    0.68
   1   6  -1    0.76    0.38
   1   6   0   14.68    0.82
  -1  -6  -1    3.62    0.55
  -1  -6  -2   10.29    0.75
  -1  -6  -3   -0.12    0.33
  -1  -6  -4   20.07    0.93
  -1  -6  -5   24.87    1.00
   2   6 -12    3.67    0.81
   2   6 -11    0.66    0.60
   2   6 -10    0.10    0.57
   2   6  -9    4.83    0.83
   2   6  -8    7.28    0.87
   2   6  -7   17.87    1.08
   2   6  -6    0.20    0.43
   2   6  -5   13.14    0.90
   2   6  -4   22.87    1.10
   2   6  -3   43.62    1.42
   2   6  -2    8.36    0.72
   2   6  -1    0.47    0.35
  -2  -6   0   39.45    1.33
  -2  -6  -1  100.37    2.01
  -2  -6  -2   35.14    1.21
  -2  -6  -3    3.18    0.54
  -2  -6  -4    5.88    0.70
  -2  -6  -5   47.48    1.42
  -2  -6  -6   17.21    1.01
  -2  -6  -7    1.50    0.51
  -2  -6  -8    7.81    0.81
  -2  -6  -9   13.53    1.06
  -2  -6 -10    1.54    0.65
   3   6 -11    6.08    0.98
   3   6 -10    6.48    0.95
   3   6  -9    0.15    0.60
   3   6  -8    3.37    0.79
   3   6  -7    8.51    0.92
   3   6  -6    9.45    0.92
   3   6  -5    0.44    0.48
   3   6  -4    1.92    0.51
   3   6  -3   42.67    1.47
   3   6  -2    0.07    0.33
   3   6  -1    7.03    0.75
  -3  -6   0   19.38    1.00
  -3  -6  -1    0.59    0.42
  -3  -6  -2    0.16    0.32
  -3  -6  -3   21.25    1.04
  -3  -6  -4   22.43    1.06
  -3  -6  -5    0.77    0.46
  -3  -6  -6    0.40    0.47
  -3  -6  -7   42.46    1.47
  -3  -6  -8    4.61    0.70
  -3  -6  -9   -0.02    0.55
  -3  -6 -10    4.61    0.78
  -3  -6 -11    0.75    0.81
  -3  -6 -12    4.58    0.92
  -3  -6 -13    0.51    0.72
  -3  -6 -14    1.36    0.91
   4   6 -11    1.35    0.73
   4   6 -10   -0.13    0.70
   4   6  -9   -0.30    0.54
   4   6  -8    4.95    0.81
   4   6  -7    0.55    0.49
   4   6  -6    0.82    0.53
   4   6  -5    1.75    0.57
   4   6  -3    0.02    0.43
  -4  -6   1    2.92    0.67
  -4  -6   0   -0.28    0.45
  -4  -6  -1    1.82    0.52
  -4  -6  -2   35.02    1.36
  -4  -6  -3    7.70    0.76
  -4  -6  -4    0.97    0.49
  -4  -6  -5   15.54    1.02
  -4  -6  -6   47.86    1.60
  -4  -6  -7   12.73    0.99
  -4  -6  -8    1.39    0.57
  -4  -6  -9    2.37    0.67
  -4  -6 -10   13.15    1.12
  -4  -6 -11    6.75    0.93
  -4  -6 -12   -0.09    0.68
  -4  -6 -13    2.58    0.91
  -4  -6 -14    4.40    1.02
   5   6 -10    1.15    0.77
   5   6  -9    2.89    0.92
   5   6  -8    1.97    0.79
   5   6  -7    1.37    0.64
   5   6  -6   12.95    1.08
   5   6  -5   15.40    1.15
   5   6  -4    3.37    0.66
   5   6  -3   10.38    0.94
  -5  -6   2    2.20    0.72
  -5  -6   1   30.14    1.38
  -5  -6   0    1.92    0.64
  -5  -6  -1    0.03    0.42
  -5  -6  -2   20.48    1.20
  -5  -6  -3    1.87    0.59
  -5  -6  -4    0.11    0.48
  -5  -6  -5    2.17    0.64
  -5  -6  -6    3.44    0.70
  -5  -6  -7    0.45    0.56
  -5  -6  -8    0.77    0.56
  -5  -6  -9    7.12    0.96
  -5  -6 -10    4.82    0.84
  -5  -6 -11    1.83    0.74
  -5  -6 -12    1.63    0.77
  -5  -6 -13    1.41    0.93
   6   6  -9    6.58    1.12
   6   6  -8    0.03    0.61
   6   6  -7    0.88    0.70
   6   6  -6   -0.30    0.62
   6   6  -5   -0.04    0.59
  -6  -6   4    0.35    0.69
  -6  -6   3   -0.28    0.52
  -6  -6   2    0.79    0.59
  -6  -6   1    5.15    0.81
  -6  -6   0    0.78    0.56
  -6  -6  -1    4.61    1.12
  -6  -6  -2    0.57    0.51
  -6  -6  -3    7.00    0.89
  -6  -6  -4    0.29    0.56
  -6  -6  -5    0.49    0.64
  -6  -6  -6    5.31    0.86
  -6  -6  -7    2.75    0.75
  -6  -6  -8    0.18    0.54
  -6  -6  -9    0.09    0.61
  -6  -6 -10    0.52    0.58
  -6  -6 -11    0.34    0.75
   7   6  -8    0.39    0.83
   7   6  -7    1.10    0.85
  -7  -6   6    0.42    0.82
  -7  -6   5    4.23    0.97
  -7  -6   4    0.49    0.73
  -7  -6   3    1.79    0.78
  -7  -6   2    0.27    0.62
  -7  -6   1    0.19    0.46
  -7  -6   0   -0.11    0.62
  -7  -6  -1    0.93    0.64
  -7  -6  -2    0.73    0.60
  -7  -6  -3    9.08    1.07
  -7  -6  -4    0.57    0.62
  -7  -6  -5    2.91    0.79
  -7  -6  -6    0.31    0.67
  -7  -6  -7    1.26    0.77
  -7  -6  -8    0.18    0.56
  -7  -6  -9   -0.27    0.57
  -8  -6   5    1.37    0.94
  -8  -6   4    0.20    0.76
  -8  -6   3    4.43    1.21
  -8  -6   2    2.88    0.95
  -8  -6   1    0.78    0.75
  -8  -6   0    0.66    0.72
  -8  -6  -1   -0.02    0.66
  -8  -6  -2    2.56    0.94
  -8  -6  -3    0.09    0.70
  -8  -6  -4   -0.35    0.67
  -8  -6  -5    0.27    0.64
  -8  -6  -6    1.51    0.88
  -8  -6  -7   -0.10    0.59
   0   7 -10    0.41    0.74
   0   7  -9   -0.35    0.67
   0   7  -8    1.60    0.71
   0   7  -7    0.24    0.61
   0   7  -6    0.86    0.58
   0   7  -5    1.24    0.56
   1   7 -10   -0.09    0.74
   1   7  -9    6.59    1.01
   1   7  -8    6.69    0.96
   1   7  -7    0.09    0.59
   1   7  -6    0.81    0.54
   1   7  -5    6.46    0.82
   1   7  -4   21.43    1.21
   1   7  -3    6.56    0.81
   1   7  -2    7.69    0.85
   1   7  -1   18.42    0.98
  -1  -7   0   17.74    1.01
   2   7 -10    1.45    0.82
   2   7  -9    1.57    0.69
   2   7  -8    0.82    0.67
   2   7  -7    0.67    0.66
   2   7  -6    3.98    0.75
   2   7  -5   16.14    1.14
   2   7  -4   13.80    1.05
   2   7  -3   14.68    1.05
   2   7  -2   14.32    0.95
   2   7  -1   28.92    1.26
  -2  -7   0    9.02    0.91
  -2  -7  -1   -0.15    0.48
  -2  -7  -2   12.81    1.06
  -2  -7  -3   16.25    0.99
  -2  -7  -4   17.03    1.01
  -2  -7  -5    1.51    0.55
  -2  -7  -6    6.45    0.81
   3   7 -10    0.32    0.66
   3   7  -9    0.92    0.69
   3   7  -8    1.47    0.67
   3   7  -7    1.94    0.66
   3   7  -6    1.04    0.75
   3   7  -5    0.95    0.51
   3   7  -4    0.08    0.44
   3   7  -3    1.31    0.54
   3   7  -2    1.41    0.54
  -3  -7   1    2.97    0.69
  -3  -7   0   -0.11    0.44
  -3  -7  -1    0.51    0.49
  -3  -7  -2    0.36    0.46
  -3  -7  -3    2.84    0.59
  -3  -7  -4    0.13    0.44
  -3  -7  -5    0.61    0.54
  -3  -7  -6    0.71    0.55
  -3  -7  -7    3.85    0.71
  -3  -7  -8    2.75    0.70
  -3  -7  -9    0.12    0.63
  -3  -7 -10    0.06    0.67
   4   7  -9    1.93    0.70
   4   7  -8    1.24    0.77
   4   7  -7    2.74    0.78
   4   7  -6    0.71    0.57
   4   7  -5    0.41    0.49
   4   7  -3   10.14    1.00
   4   7  -2    0.29    0.42
  -4  -7   2   -0.18    0.56
  -4  -7   1   -0.24    0.49
  -4  -7   0    2.39    0.61
  -4  -7  -1   -0.12    0.68
  -4  -7  -2    8.65    0.92
  -4  -7  -3   -0.43    0.42
  -4  -7  -4    0.47    0.53
  -4  -7  -5    0.87    0.61
  -4  -7  -6    0.32    0.53
  -4  -7  -7    0.18    0.57
  -4  -7  -8    2.93    0.76
  -4  -7  -9    2.88    0.77
  -4  -7 -10    2.48    0.83
  -4  -7 -11    0.07    0.76
  -4  -7 -12    0.19    0.82
   5   7  -8    3.38    0.90
   5   7  -7    0.05    0.61
   5   7  -6    0.37    0.61
   5   7  -5    0.27    0.57
   5   7  -4    0.23    0.48
  -5  -7   3    2.82    0.80
  -5  -7   2    4.47    0.78
  -5  -7   1    0.25    0.58
  -5  -7   0    0.53    0.54
  -5  -7  -1   -0.03    0.41
  -5  -7  -2    3.61    0.72
  -5  -7  -3    1.71    0.64
  -5  -7  -4    0.05    0.57
  -5  -7  -5    0.09    0.60
  -5  -7  -6    0.22    0.56
  -5  -7  -7   -0.03    0.57
  -5  -7  -8   -0.08    0.59
  -5  -7  -9   -0.08    0.67
  -5  -7 -10    0.60    0.75
  -5  -7 -11    0.26    0.68
  -5  -7 -12    0.07    0.89
   6   7  -7    2.41    0.91
   6   7  -6    0.06    0.67
   6   7  -5    0.08    0.56
  -6  -7   4    1.08    0.82
  -6  -7   3    1.15    0.76
  -6  -7   2   -0.04    0.57
  -6  -7   1    0.07    0.56
  -6  -7   0   -0.41    0.48
  -6  -7  -1   -0.44    1.06
  -6  -7  -2    1.90    0.67
  -6  -7  -3    3.63    0.85
  -6  -7  -4    5.31    0.90
  -6  -7  -5   -0.25    0.58
  -6  -7  -6    0.33    0.67
  -6  -7  -7    0.39    0.65
  -6  -7  -8    3.94    0.85
  -6  -7  -9    0.00    0.59
  -6  -7 -10   -0.01    0.77
  -7  -7   5    0.44    0.86
  -7  -7   4   -0.22    0.75
  -7  -7   3    0.31    0.74
  -7  -7   2   -0.13    0.71
  -7  -7   1   -0.33    0.78
  -7  -7   0   -0.63    1.06
  -7  -7  -1    1.96    0.72
  -7  -7  -2    2.87    0.88
  -7  -7  -3   -0.75    0.69
  -7  -7  -4    0.37    0.76
  -7  -7  -5   -0.14    0.76
  -7  -7  -6   -0.55    0.69
  -7  -7  -7   -0.01    0.72
  -7  -7  -8   -0.23    0.56
  -8  -7   1    0.97    0.97
  -8  -7   0    2.47    0.86
  -8  -7  -1    3.70    1.01
  -8  -7  -2   -0.10    0.77
  -8  -7  -3   -0.32    0.79
   1   8  -8    0.94    0.80
   1   8  -7    3.29    0.89
   1   8  -6    3.10    0.91
   1   8  -5    0.70    0.61
   1   8  -4   -0.14    0.57
   2   8  -8   -0.01    0.70
   2   8  -7    1.78    0.80
   2   8  -6    4.11    0.88
   2   8  -5    4.31    0.83
   2   8  -4    0.43    0.52
   2   8  -3   -0.29    0.52
   2   8  -2   -0.23    0.47
  -2  -8   1    2.09    0.68
  -2  -8   0   -0.10    0.56
  -2  -8  -1    1.34    0.63
   3   8  -8   -0.22    0.79
   3   8  -7    1.01    0.78
   3   8  -6    0.68    0.64
   3   8  -5   -0.32    0.50
   3   8  -4   -0.44    0.46
   3   8  -3    1.93    0.65
  -3  -8   2    5.44    0.92
  -3  -8   1    3.12    0.75
  -3  -8   0    0.22    0.62
  -3  -8  -1    4.67    0.78
  -3  -8  -2    0.19    0.56
  -3  -8  -3    0.32    0.57
  -3  -8  -4    1.16    0.63
  -3  -8  -5    2.84    0.74
  -3  -8  -6   -0.41    0.59
   4   8  -7   -0.01    0.75
   4   8  -6   -0.11    0.65
   4   8  -5    2.29    0.74
   4   8  -4    0.87    0.64
  -4  -8   2   -0.18    0.57
  -4  -8   1   14.56    1.23
  -4  -8   0    9.28    1.10
  -4  -8  -1   10.53    1.23
  -4  -8  -2    2.39    1.09
  -4  -8  -3    4.98    0.88
  -4  -8  -4   15.68    1.25
  -4  -8  -5    7.26    0.98
  -4  -8  -6    1.42    0.67
  -4  -8  -7    6.02    1.00
  -4  -8  -8    5.06    0.95
  -4  -8  -9   -0.17    0.72
  -4  -8 -10    0.38    0.88
   5   8  -6   -0.27    0.62
   5   8  -5    0.81    0.62
  -5  -8   3    0.38    0.69
  -5  -8   2    1.42    1.02
  -5  -8   1    2.69    0.78
  -5  -8   0    4.49    1.10
  -5  -8  -1    0.53    0.63
  -5  -8  -2    1.55    0.66
  -5  -8  -4    1.94    0.72
  -5  -8  -5   -0.02    0.63
  -5  -8  -6    8.60    1.09
  -5  -8  -7    1.92    0.78
  -5  -8  -8   -0.14    0.68
  -5  -8  -9   -0.04    0.77
  -5  -8 -10    1.81    0.99
  -6  -8   4   -0.20    0.68
  -6  -8   3   -0.19    0.74
  -6  -8   2   -0.08    0.68
  -6  -8   1   -0.23    0.59
  -6  -8   0    0.19    0.52
  -6  -8  -1    1.26    0.89
  -6  -8  -2    1.58    0.72
  -6  -8  -3   -0.32    0.58
  -6  -8  -4    3.86    0.90
  -6  -8  -5    1.91    0.86
  -6  -8  -6    1.24    0.75
  -6  -8  -7   -0.78    0.67
  -6  -8  -8   -0.60    0.77
  -7  -8   0    1.53    0.88
  -7  -8  -1    3.01    0.99
  -7  -8  -2   -0.32    0.83
  -7  -8  -3    2.33    0.87
   2   9  -5    1.26    0.76
   3   9  -5    0.04    0.81
   3   9  -4    3.03    0.81
  -3  -9   3    1.73    0.86
  -3  -9   2    0.38    0.71
  -3  -9   1    0.13    0.72
  -3  -9   0    0.14    0.65
  -3  -9  -1    0.55    0.71
   4   9  -4    6.12    0.93
  -4  -9   4    6.77    1.20
  -4  -9   3    1.74    0.86
  -4  -9   2    2.50    1.31
  -4  -9   1    0.28    0.76
  -4  -9   0    1.03    0.73
  -4  -9  -1    2.84    0.78
  -4  -9  -2    1.70    0.76
  -4  -9  -3   -0.06    0.68
  -4  -9  -4   -0.05    0.69
  -4  -9  -5   -0.33    0.66
  -4  -9  -6    0.31    0.77
  -5  -9   2    2.70    0.86
  -5  -9   1   -0.31    0.73
  -5  -9   0    1.17    0.87
  -5  -9  -1    2.06    0.83
  -5  -9  -2    0.48    0.71
  -5  -9  -3    0.52    0.68
  -5  -9  -4    0.29    0.74
  -5  -9  -5    1.55    0.87
  -5  -9  -6    1.71    0.89
  -1   0   5   58.42    0.67
  -1   0   4  217.57    1.80
  -1   0   3  560.38    4.04
  -1   0   2  175.46    1.49
  -1   0   1  221.99    1.79
  -1   0   0  128.33    1.18
   1   0   1   37.49    0.55
   1   0   2   76.60    0.87
   1   0   3   49.49    0.69
  -1   0  -4  319.24    2.41
  -1   0  -5    0.01    0.13
  -1   0  -6   27.08    0.57
  -1   0  -7   51.06    0.78
  -1   0  -8    3.50    0.34
  -2   0   7   14.86    0.47
  -2   0   6    4.03    0.38
  -2   0   5   61.16    0.92
  -2   0   4    9.52    0.43
  -2   0   3    3.05    0.33
  -2   0   2   26.02    0.61
  -2   0   1    1.37    0.22
  -2   0   0  286.46    2.43
  -2   0  -1   66.68    1.01
  -2   0  -2  164.40    1.69
  -2   0  -3   58.74    0.98
  -2   0  -4    1.41    0.24
  -2   0  -5  244.45    2.29
  -2   0  -6    0.45    0.23
  -2   0  -7    5.77    0.48
  -2   0  -8    0.36    0.25
  -3   0   7    6.79    0.55
  -3   0   6   72.13    1.23
  -3   0   5   29.35    0.80
  -3   0   4    0.18    0.29
  -3   0   3   42.19    0.95
  -3   0   2   47.91    0.99
  -3   0   1   63.78    1.15
  -3   0   0    0.26    0.22
  -3   0  -1    8.84    0.52
  -3   0  -2   56.67    1.13
  -3   0  -3   35.67    0.92
  -3   0  -4   36.43    0.94
  -3   0  -5    3.82    0.48
  -3   0  -6   10.74    0.64
  -3   0  -7    1.51    0.34
  -3   0  -8    2.82    0.43
  -3   0  -9   35.61    1.04
  -4   0   6    2.66    0.43
  -4   0   5    4.06    0.48
  -4   0   4    0.23    0.29
  -4   0   3   64.75    1.34
  -4   0   2   32.08    0.99
  -4   0   1    5.43    0.52
  -4   0   0    3.94    0.46
  -4   0  -1  155.15    2.18
  -4   0  -2    3.78    0.47
  -4   0  -3    0.59    0.29
  -4   0  -4    9.87    0.66
  -4   0  -5    2.50    0.44
  -4   0  -6   69.01    1.49
  -4   0  -7   27.84    1.04
  -4   0  -8    0.73    0.38
  -4   0  -9    0.47    0.38
  -5   0   6    1.70    0.50
  -5   0   5   14.08    0.86
  -5   0   4   22.08    1.02
  -5   0   3    2.65    0.58
  -5   0   2   -0.01    0.33
  -5   0   1   32.53    1.15
  -5   0   0    8.85    0.74
  -5   0  -1    2.66    0.48
  -5   0  -2    5.38    0.61
  -5   0  -3   19.84    0.94
  -5   0  -4   16.45    0.90
  -5   0  -5    2.66    0.52
  -5   0  -6   13.27    0.90
  -5   0  -7    1.75    0.50
  -5   0  -8    1.41    0.49
  -5   0  -9    9.10    0.92
  -6   0   6    0.67    0.52
  -6   0   5    0.36    0.50
  -6   0   4   30.01    1.25
  -6   0   3    1.09    0.52
  -6   0   2    0.13    0.39
  -6   0   1    3.63    0.72
  -6   0   0    1.87    0.56
  -6   0  -1    2.25    0.56
  -6   0  -2    2.08    0.51
  -6   0  -3   -0.36    0.36
  -6   0  -4    6.56    0.73
  -6   0  -5    3.31    0.61
  -6   0  -6   19.56    1.13
  -6   0  -7   10.34    1.03
  -6   0  -8    0.54    0.51
  -6   0  -9    3.45    0.66
  -7   0   5    6.05    0.86
  -7   0   4    0.07    0.59
  -7   0   3    7.04    0.91
  -7   0   2    0.78    0.56
  -7   0   1    0.59    0.57
  -7   0   0    7.02    0.84
  -7   0  -1    0.06    0.53
  -7   0  -2    0.76    0.53
  -7   0  -3    1.03    0.55
  -7   0  -4   -0.12    0.48
  -7   0  -5   -0.03    0.45
  -7   0  -6    0.87    0.53
  -7   0  -7    0.38    0.54
  -7   0  -8   -0.98    0.76
  -7   0  -9    0.59    0.67
  -7   0 -10    3.38    0.84
  -8   0   5   -0.33    0.72
  -8   0   4    0.19    0.70
  -8   0   3    0.99    0.72
  -8   0   2    4.96    0.97
  -8   0   1    1.56    0.73
  -8   0   0   -0.40    0.63
  -8   0  -1    0.24    0.64
  -8   0  -2    2.00    0.77
  -8   0  -3    7.48    1.12
  -8   0  -4    4.77    1.03
  -8   0  -5    0.08    0.82
  -8   0  -6    0.75    0.69
  -8   0  -7    4.68    0.99
  -8   0  -8    0.69    0.80
  -8   0  -9    1.28    0.85
  -9   0   2    0.59    0.81
  -8   1  -8    0.46    0.71
  -8   1  -7    1.57    0.76
  -8   1  -6    0.61    0.79
  -8   1  -5   -0.16    0.66
  -8   1  -4    0.31    0.62
  -8   1  -3    1.60    0.72
  -8   1  -2    0.41    0.69
  -8   1  -1    6.23    1.03
  -8   1   0    0.19    0.60
  -8   1   1    3.44    0.90
  -8   1   2    0.28    0.78
  -8   1   3   -0.12    0.80
  -8   1   4    5.83    1.13
  -8   1   5    0.35    0.90
  -7   1  -9    0.58    0.66
  -7   1  -8   -0.40    0.58
  -7   1  -7    7.96    1.00
  -7   1  -6    0.24    0.59
  -7   1  -5    0.76    0.64
  -7   1  -4   -0.06    0.53
  -7   1  -3   -0.13    0.50
  -7   1  -2   -0.16    0.50
  -7   1  -1    1.12    0.63
  -7   1   0    0.20    0.57
  -7   1   1    1.54    0.74
  -7   1   2    0.43    0.59
  -7   1   3    0.77    0.51
  -7   1   4    2.61    0.86
  -7   1   5   -0.12    0.68
  -6   1  -9    0.49    0.60
  -6   1  -8    0.22    0.49
  -6   1  -7    2.41    0.64
  -6   1  -6    2.14    0.60
  -6   1  -5   24.64    1.24
  -6   1  -4    3.09    0.66
  -6   1  -3    0.63    0.55
  -6   1  -1   21.90    1.17
  -6   1   1    5.02    0.74
  -6   1   2    2.99    0.61
  -6   1   3   13.29    0.95
  -6   1   4   30.74    1.33
  -6   1   5   -0.02    0.51
  -6   1   6    0.65    0.59
  -5   1  -9    3.46    0.68
  -5   1  -8   18.16    1.10
  -5   1  -7   17.33    1.07
  -5   1  -6   11.97    0.91
  -5   1  -5    0.08    0.38
  -5   1  -4    6.39    0.72
  -5   1  -3    3.96    0.61
  -5   1  -2    2.99    0.54
  -5   1   0    1.11    0.40
  -5   1   1    1.52    0.43
  -5   1   2    7.53    0.74
  -5   1   3   11.85    0.88
  -5   1   4    4.61    0.56
  -5   1   5    0.13    0.42
  -5   1   6   -0.09    0.43
  -4   1  -9    3.20    0.60
  -4   1  -8    2.89    0.54
  -4   1  -7    1.48    0.47
  -4   1  -6   12.87    0.84
  -4   1  -5    9.97    0.73
  -4   1  -4   36.90    1.22
  -4   1  -3    4.80    0.59
  -4   1  -2   56.02    1.42
  -4   1  -1    3.03    0.46
  -4   1   0   -0.08    0.27
  -4   1   1    7.02    0.64
  -4   1   2   46.50    1.23
  -4   1   3   25.55    0.99
  -4   1   4   -0.30    0.25
  -4   1   5    9.11    0.71
  -4   1   6    0.23    0.40
  -4   1   7   10.03    0.79
  -3   1  -8    0.15    0.33
  -3   1  -7   16.50    0.77
  -3   1  -6   38.04    1.03
  -3   1  -5   12.47    0.68
  -3   1  -4    4.87    0.49
  -3   1  -3   11.27    0.63
  -3   1  -2    7.79    0.54
  -3   1  -1   77.16    1.41
  -3   1   0  184.98    2.24
  -3   1   1   16.93    0.72
  -3   1   2    4.06    0.46
  -3   1   3    3.99    0.45
  -3   1   4   45.82    1.04
  -3   1   5   11.78    0.67
  -3   1   6    2.24    0.39
  -3   1   7    8.08    0.61
  -2   1  -8    9.58    0.61
  -2   1  -7   51.01    1.02
  -2   1  -6   -0.05    0.23
  -2   1  -5   16.42    0.63
  -2   1  -4    5.54    0.44
  -2   1  -3  145.18    1.74
  -2   1  -2    0.58    0.21
  -2   1  -1   20.60    0.63
  -2   1   0   26.78    0.69
  -2   1   1   14.86    0.55
  -2   1   2   29.18    0.74
  -2   1   3    3.04    0.33
  -2   1   4    1.14    0.26
  -2   1   5    6.26    0.47
  -2   1   6    4.80    0.43
  -2   1   7    9.11    0.54
  -1   1  -7    8.65    0.46
  -1   1  -6   39.60    0.74
  -1   1  -5   65.33    0.95
  -1   1  -4   29.89    0.63
  -1   1  -3   35.43    0.68
  -1   1  -2   67.97    0.92
  -1   1  -1  310.06    2.45
  -1   1   0  513.32    3.64
  -1   1   1  473.62    3.39
  -1   1   2   89.71    1.09
  -1   1   3    0.83    0.18
  -1   1   4   11.14    0.44
  -1   1   5    1.83    0.25
  -1   1   6   12.42    0.47
  -1   1   7   45.33    0.78
   0   1  -6    9.04    0.36
   0   1  -5   42.04    0.60
   0   1  -4    6.66    0.31
   0   1  -3  229.26    1.86
   0   1  -2    2.87    0.23
   0   1  -1  361.05    2.71
   0   1   0   58.57    0.72
   0   1   1    4.76    0.26
   0   1   2  158.14    1.44
   0   1   3  647.04    4.44
   0   1   4  210.20    1.77
   0   1   5   24.18    0.52
   0   1   6    1.77    0.18
   0   1   7   75.31    0.90
   0   1   8  178.40    1.55
   1   1  -5   30.55    0.44
   1   1  -4  208.48    1.71
   1   1  -3    0.17    0.13
   1   1  -2    3.64    0.23
   1   1  -1    0.77    0.13
   1   1   0  497.59    3.50
   1   1   1  236.41    1.91
   1   1   2    2.17    0.24
   1   1   3   76.01    0.94
   1   1   4    0.10    0.14
   1   1   5  244.43    2.02
   1   1   6  198.94    1.79
   1   1   7    0.39    0.21
   1   1   8   25.16    0.61
  -2  -1   6    9.41    0.38
   2   1  -5  136.81    1.39
   2   1  -4   22.65    0.55
   2   1  -3   89.54    1.11
   2   1  -2   19.72    0.53
   2   1  -1    0.47    0.17
   2   1   0   21.70    0.57
   2   1   2  621.80    4.36
   2   1   3   21.15    0.58
   2   1   4   21.10    0.62
   2   1   5    2.24    0.29
   2   1   6  100.02    1.36
   2   1   7   42.50    0.89
   2   1   8   39.24    0.88
   2   1   9    3.43    0.39
  -3  -1   6   50.67    0.95
  -3  -1   5    0.48    0.23
   3   1  -4  191.57    2.03
   3   1  -3    2.59    0.33
   3   1  -2   43.75    0.92
   3   1  -1   35.88    0.86
   3   1   0   20.54    0.68
   3   1   1   10.81    0.51
   3   1   2    2.16    0.33
   3   1   3   19.43    0.70
   3   1   4    1.28    0.31
   3   1   5    2.81    0.37
   3   1   6  136.60    1.82
   3   1   7   32.20    0.92
   3   1   8    7.08    0.55
   3   1   9    3.90    0.42
  -4  -1   6    3.14    0.43
  -4  -1   5   41.80    1.04
  -4  -1   4   10.85    0.64
  -4  -1   3    6.18    0.53
   4   1  -2   29.74    0.93
   4   1  -1   -0.05    0.24
   4   1   0   37.31    1.04
   4   1   1   21.40    0.81
   4   1   2    0.67    0.29
   4   1   3    0.86    0.32
   4   1   4    0.14    0.32
   4   1   5   19.36    0.82
   4   1   6   13.51    0.73
   4   1   7    8.15    0.66
  -4  -1  -8    0.70    0.34
  -4  -1  -9   19.92    0.96
  -5  -1   6   17.70    0.92
  -5  -1   5    0.04    0.34
  -5  -1   4   16.93    0.86
  -5  -1   3   71.82    1.58
  -5  -1   2    5.97    0.62
  -5  -1   1   -0.08    0.30
  -5  -1   0    7.45    0.63
  -5  -1  -1    1.93    0.40
   5   1   2    2.15    0.41
  -5  -1  -2    1.36    0.37
   5   1   3    2.05    0.35
  -5  -1  -3    1.66    0.40
  -5  -1  -4    0.49    0.37
  -5  -1  -5    0.23    0.30
  -5  -1  -6   11.47    0.80
  -5  -1  -7   53.04    1.50
  -5  -1  -8    0.26    0.39
  -5  -1  -9    0.91    0.47
  -5  -1 -10   -0.27    0.38
  -6  -1   5    9.33    0.86
  -6  -1   4   48.48    1.50
  -6  -1   3    0.27    0.40
  -6  -1   2    3.85    0.63
  -6  -1   1   12.93    0.85
  -6  -1   0    3.61    0.68
  -6  -1  -1   16.13    0.98
  -6  -1  -2    0.09    0.42
  -6  -1  -3    0.85    0.42
  -6  -1  -4    7.29    0.79
  -6  -1  -5    0.46    0.42
  -6  -1  -6    4.64    0.68
  -6  -1  -7    0.18    0.41
  -6  -1  -8    0.38    0.43
  -6  -1  -9    0.44    0.49
  -6  -1 -10    0.09    0.48
  -7  -1   5    4.33    0.72
  -7  -1   4   10.24    1.05
  -7  -1   3    3.16    0.68
  -7  -1   2    0.40    0.54
  -7  -1   1   14.52    1.03
  -7  -1   0   16.98    1.08
  -7  -1  -1    4.98    0.70
  -7  -1  -2    1.28    0.52
  -7  -1  -3    7.08    0.87
  -7  -1  -4    6.71    0.84
  -7  -1  -5   10.81    0.98
  -7  -1  -6    1.03    0.53
  -7  -1  -7    0.01    0.48
  -7  -1  -8    8.51    1.02
  -7  -1  -9    1.29    0.63
  -7  -1 -10    1.07    0.70
  -8  -1   5    0.74    0.75
  -8  -1   4   -0.20    0.67
  -8  -1   3    3.36    0.82
  -8  -1   2    2.49    0.85
  -8  -1   1    1.19    0.68
  -8  -1   0    0.74    0.69
  -8  -1  -1    2.05    0.69
  -8  -1  -2    5.73    0.94
  -8  -1  -3   -0.13    0.53
  -8  -1  -4    0.26    0.60
  -8  -1  -5    0.09    0.56
  -8  -1  -6    1.34    0.62
  -8  -1  -7    2.57    0.78
  -8  -1  -8    1.08    0.70
  -8  -1  -9   -0.53    0.73
  -8  -1 -10    0.59    0.72
  -9  -1   4   -0.04    0.81
  -9  -1   3   -0.37    0.81
  -9  -1   2    0.05    0.79
  -9  -1   1   -0.30    0.66
  -9  -1   0    0.03    0.67
  -9  -1  -1    0.19    0.64
  -9  -1  -2    0.32    0.73
  -9  -1  -3    1.83    1.06
  -9  -1  -4    1.80    1.02
  -8   2  -3    3.34    0.91
  -8   2  -2   -0.60    0.82
  -8   2  -1    0.32    0.85
  -8   2   0    1.93    0.85
  -8   2   1    0.68    0.86
  -8   2   2   -0.27    0.80
  -8   2   3    1.70    0.91
  -8   2   4   -0.09    0.85
  -7   2  -9    0.73    0.85
  -7   2  -8    1.77    0.79
  -7   2  -7    1.53    0.81
  -7   2  -6    3.59    0.88
  -7   2  -5    0.16    0.71
  -7   2  -4    0.09    0.59
  -7   2  -3    0.72    0.66
  -7   2  -2    0.97    0.67
  -7   2  -1    0.83    0.67
  -7   2   0    0.35    0.62
  -7   2   1    0.78    0.66
  -7   2   2    3.37    0.86
  -7   2   3   -0.53    0.63
  -7   2   4    0.96    0.74
  -7   2   5    0.86    0.77
  -7   2   6    1.86    0.75
  -6   2  -9   -0.12    0.63
  -6   2  -8    2.30    0.72
  -6   2  -7    2.21    0.67
  -6   2  -6    0.20    0.53
  -6   2  -5    0.55    0.56
  -6   2  -4    1.45    0.57
  -6   2  -3    9.56    0.94
  -6   2  -2   14.62    1.04
  -6   2  -1    4.88    0.73
  -6   2   0    0.70    0.53
  -6   2   1   14.67    1.10
  -6   2   2   21.04    1.24
  -6   2   3    8.54    1.03
  -6   2   4   12.00    1.11
  -6   2   5    6.57    0.89
  -6   2   6   19.09    1.24
  -5   2  -9    5.87    0.84
  -5   2  -8    1.88    0.60
  -5   2  -7    6.36    0.79
  -5   2  -6   12.46    0.96
  -5   2  -5   28.88    1.23
  -5   2  -4    3.14    0.59
  -5   2  -3    2.37    0.58
  -5   2  -2   10.66    0.85
  -5   2   0    7.52    0.77
  -5   2   1    0.09    0.44
  -5   2   2    9.51    0.83
  -5   2   3   16.83    1.07
  -5   2   4    0.53    0.49
  -5   2   5    2.18    0.59
  -5   2   6    2.90    0.63
  -4   2  -8    7.25    0.83
  -4   2  -7   -0.17    0.36
  -4   2  -6   23.37    1.10
  -4   2  -5   23.61    1.03
  -4   2  -4    5.77    0.65
  -4   2  -3   12.48    0.78
  -4   2  -2    0.49    0.35
  -4   2  -1   60.68    1.54
  -4   2   0    0.21    0.35
  -4   2   1   25.22    1.02
  -4   2   2   20.66    1.00
  -4   2   3   -0.21    0.33
  -4   2   4    1.25    0.45
  -4   2   5   25.75    1.04
  -4   2   6   33.30    1.18
  -4   2   7    1.58    0.51
  -3   2  -8    4.78    0.59
  -3   2  -7    1.20    0.39
  -3   2  -6   66.85    1.49
  -3   2  -5   11.69    0.75
  -3   2  -4    0.82    0.34
  -3   2  -3    4.96    0.56
  -3   2  -1   65.47    1.40
  -3   2   0    9.97    0.66
  -3   2   1   10.97    0.71
  -3   2   2   21.81    0.86
  -3   2   3   27.41    0.95
  -3   2   4   16.67    0.83
  -3   2   5    8.14    0.66
  -3   2   6   13.61    0.77
  -3   2   7    4.17    0.54
  -2   2  -8    2.04    0.42
  -2   2  -7    4.22    0.45
  -2   2  -6    4.58    0.56
  -2   2  -5   38.64    1.02
  -2   2  -4    2.46    0.37
  -2   2  -3    3.88    0.46
  -2   2  -1  118.83    1.70
  -2   2   0    6.59    0.52
  -2   2   1    1.32    0.29
  -2   2   2   28.60    0.85
  -2   2   3   22.48    0.80
  -2   2   4    2.49    0.35
  -2   2   5    0.12    0.27
  -2   2   6    0.84    0.32
  -2   2   7    1.37    0.41
  -1   2  -7   18.61    0.72
  -1   2  -6   12.74    0.62
  -1   2  -5   21.17    0.67
  -1   2  -4   22.26    0.70
  -1   2  -3   27.52    0.74
  -1   2  -2   25.58    0.71
  -1   2  -1   42.97    0.89
  -1   2   0    5.15    0.44
  -1   2   1    8.93    0.52
  -1   2   2   14.56    0.61
  -1   2   3    2.54    0.32
  -1   2   4    5.66    0.48
  -1   2   5   51.38    1.06
  -1   2   6    0.14    0.28
  -1   2   7   -0.10    0.25
  -1   2   8    0.20    0.30
   0   2  -7    3.52    0.44
   0   2  -6   62.88    1.01
   0   2  -5   12.97    0.55
   0   2  -4   57.47    0.99
   0   2  -3   44.97    0.85
   0   2  -2   21.00    0.61
   0   2  -1   57.24    0.96
   0   2   0  139.24    1.57
   0   2   1  227.23    2.19
   0   2   2    5.18    0.44
   0   2   3   29.08    0.73
   0   2   4   13.83    0.55
   0   2   5    7.97    0.51
   0   2   6   22.43    0.69
   0   2   7   94.20    1.32
   0   2   8    9.90    0.56
   1   2  -6   29.16    0.62
   1   2  -5   20.81    0.58
   1   2  -4  143.07    1.48
   1   2  -3   70.16    1.01
   1   2  -2  231.62    2.07
   1   2  -1   62.91    0.99
   1   2   0  457.40    3.44
   1   2   1    5.47    0.42
   1   2   2    2.13    0.27
   1   2   3   55.51    0.96
   1   2   4   99.64    1.32
   1   2   5    2.38    0.29
   1   2   6   10.21    0.51
   1   2   7   22.06    0.67
   1   2   8   37.23    0.84
   2   2  -6   54.42    0.87
   2   2  -5   11.37    0.50
   2   2  -4  206.41    1.96
   2   2  -3   47.58    0.89
   2   2  -2  230.74    2.15
   2   2  -1  127.49    1.53
   2   2   0   53.46    0.97
   2   2   1    1.80    0.27
   2   2   2  125.26    1.58
   2   2   3   64.44    1.11
   2   2   4   51.50    1.03
   2   2   5   63.24    1.14
   2   2   6  127.34    1.66
   2   2   7   29.27    0.80
   2   2   8    5.74    0.49
   2   2   9   -0.20    0.29
   3   2  -6   38.23    0.88
   3   2  -5   63.71    1.15
   3   2  -4   45.82    0.99
   3   2  -3    5.22    0.47
   3   2  -2   62.42    1.19
   3   2  -1    6.81    0.48
   3   2   0    6.96    0.46
   3   2   1   37.72    0.91
   3   2   2   51.13    1.06
   3   2   3   31.64    0.87
   3   2   4   14.31    0.65
   3   2   5   16.34    0.71
   3   2   6    3.31    0.40
   3   2   7    2.95    0.42
   3   2   8    0.72    0.32
   3   2   9    0.04    0.30
   4   2  -6   15.04    0.72
   4   2  -5    9.70    0.62
   4   2  -4   16.84    0.75
   4   2  -3   25.97    0.85
   4   2  -2   31.36    0.96
   4   2  -1    1.41    0.34
   4   2   0   10.36    0.63
   4   2   1   11.24    0.68
   4   2   2    1.60    0.38
   4   2   3    5.16    0.54
   4   2   4   82.97    1.62
   4   2   5   18.66    0.81
   4   2   6    0.61    0.36
   4   2   7    8.29    0.60
   4   2   8   64.07    1.49
   4   2   9    9.95    0.71
   4   2  10    6.30    0.66
  -5  -2   6    0.42    0.37
   5   2  -5    1.20    0.40
   5   2  -4   15.53    0.82
   5   2  -3   51.11    1.34
   5   2  -2    9.18    0.73
   5   2  -1    0.46    0.34
   5   2   0   54.94    1.41
   5   2   1   30.73    1.09
   5   2   2    7.44    0.64
   5   2   3   11.57    0.75
   5   2   4   13.69    0.82
   5   2   5   28.43    1.08
   5   2   6    1.14    0.43
   5   2   7   19.75    0.96
   5   2   8   24.48    1.08
   5   2   9    3.40    0.60
   5   2  10    0.50    0.50
  -6  -2   5   16.91    1.00
  -6  -2   4   25.52    1.13
  -6  -2   3   31.32    1.20
   6   2  -2   12.99    0.90
   6   2  -1   32.45    1.22
   6   2   0   66.59    1.76
   6   2   1    8.76    0.76
   6   2   2    1.32    0.48
   6   2   3   46.08    1.49
   6   2   4   37.80    1.39
   6   2   5    1.98    0.52
   6   2   6    2.10    0.56
   6   2   7   30.58    1.30
   6   2   8    5.14    0.82
  -6  -2  -9    0.10    0.44
  -6  -2 -10    5.82    0.79
  -7  -2   5    3.75    0.72
  -7  -2   4    8.18    0.88
  -7  -2   3    2.22    0.65
  -7  -2   2   11.32    0.97
  -7  -2   1    7.79    0.88
  -7  -2   0    4.88    0.70
  -7  -2  -1    0.12    0.47
  -7  -2  -2   42.26    1.51
  -7  -2  -3   15.54    1.03
  -7  -2  -4   10.51    0.93
  -7  -2  -5    0.96    0.54
  -7  -2  -6    9.70    0.90
  -7  -2  -7    6.32    0.84
  -7  -2  -8    4.27    0.75
  -7  -2  -9    1.91    0.66
  -7  -2 -10    3.72    0.90
  -8  -2   4    0.95    0.68
  -8  -2   3    1.08    0.64
  -8  -2   2    1.37    0.67
  -8  -2   1    0.56    0.61
  -8  -2   0   -0.32    0.59
  -8  -2  -1    0.14    0.52
  -8  -2  -2    0.69    0.57
  -8  -2  -3    3.59    0.76
  -8  -2  -4   -0.51    0.65
  -8  -2  -5   -0.14    0.51
  -8  -2  -6    0.27    0.58
  -8  -2  -7   -0.07    0.56
  -8  -2  -8    0.10    0.66
  -8  -2  -9    0.52    0.68
  -8  -2 -10    0.30    0.71
  -9  -2   4   -0.83    0.94
  -9  -2   3    0.48    0.81
  -9  -2   2    0.15    0.78
  -9  -2   1    0.06    0.71
  -9  -2   0    0.11    0.74
  -9  -2  -1    0.54    0.69
  -9  -2  -2    4.95    0.92
  -9  -2  -3    0.24    0.74
  -9  -2  -4    0.94    0.79
  -9  -2  -5   -0.10    0.65
  -9  -2  -6    0.30    0.68
  -7   3  -7    0.07    0.81
  -7   3  -6    0.95    0.87
  -7   3  -5   -0.36    0.70
  -7   3  -4    0.42    0.77
  -7   3  -3    1.06    0.88
  -7   3  -2    0.84    0.75
  -7   3  -1   -0.25    0.68
  -7   3   0    1.11    0.84
  -7   3   1    1.70    0.85
  -7   3   2    0.38    0.67
  -7   3   3    1.85    0.87
  -7   3   4    1.22    0.81
  -7   3   5    0.53    0.89
  -7   3   6   -0.05    0.89
  -6   3  -9    0.72    0.73
  -6   3  -8    1.17    0.73
  -6   3  -7    3.27    0.90
  -6   3  -6    1.41    0.76
  -6   3  -5    0.81    0.63
  -6   3  -4   -0.36    0.52
  -6   3  -3    0.33    0.57
  -6   3  -2    0.34    0.67
  -6   3  -1    2.54    0.81
  -6   3   0    0.86    0.62
  -6   3   1    2.05    0.70
  -6   3   2    0.37    0.57
  -6   3   3    3.87    0.91
  -6   3   4   -0.40    0.63
  -6   3   5    1.20    0.80
  -6   3   6    0.96    0.74
  -5   3  -8    0.00    0.47
  -5   3  -7   -0.11    0.52
  -5   3  -6    0.31    0.53
  -5   3  -5    9.14    0.98
  -5   3  -4    3.03    0.65
  -5   3  -3    0.49    0.48
  -5   3  -2    0.00    0.45
  -5   3  -1    0.17    0.50
  -5   3   0    8.04    0.88
  -5   3   1    1.25    0.57
  -5   3   2    1.84    0.59
  -5   3   3    1.01    0.55
  -5   3   4   15.13    1.12
  -5   3   5    5.59    0.79
  -5   3   6    3.57    0.72
  -5   3   7    3.28    0.75
  -4   3  -8    0.26    0.51
  -4   3  -7    0.41    0.52
  -4   3  -6   35.99    1.35
  -4   3  -5    0.62    0.43
  -4   3  -4    0.05    0.40
  -4   3  -3    3.90    0.65
  -4   3  -2   20.99    1.09
  -4   3  -1   49.50    1.52
  -4   3   0    7.12    0.77
  -4   3   1    0.15    0.38
  -4   3   2   23.01    1.12
  -4   3   3   46.44    1.46
  -4   3   4    3.84    0.61
  -4   3   5   10.28    0.85
  -4   3   6    0.63    0.52
  -4   3   7   12.40    1.05
  -3   3  -8    1.10    0.50
  -3   3  -7    0.74    0.47
  -3   3  -6    0.69    0.45
  -3   3  -5    0.06    0.35
  -3   3  -4    0.18    0.36
  -3   3  -3    0.66    0.40
  -3   3  -2   -0.34    0.32
  -3   3  -1    1.69    0.45
  -3   3   0    7.03    0.67
  -3   3   1    0.37    0.36
  -3   3   2    8.40    0.73
  -3   3   3    2.93    0.54
  -3   3   4   -0.02    0.35
  -3   3   5    3.57    0.57
  -3   3   6    0.01    0.39
  -3   3   7    0.64    0.47
  -2   3  -8   -0.31    0.43
  -2   3  -7    2.98    0.53
  -2   3  -6   14.39    0.88
  -2   3  -5    0.21    0.33
  -2   3  -4    2.36    0.46
  -2   3  -3   16.21    0.81
  -2   3  -2    8.87    0.64
  -2   3  -1   82.98    1.56
  -2   3   0   37.07    1.05
  -2   3   1   32.82    1.03
  -2   3   2   18.04    0.82
  -2   3   3   45.43    1.21
  -2   3   4    0.05    0.31
  -2   3   5    3.42    0.58
  -2   3   6    7.19    0.70
  -2   3   7    9.35    0.82
  -2   3   8    7.46    0.77
  -1   3  -7    3.76    0.52
  -1   3  -6   14.02    0.76
  -1   3  -5   41.38    1.06
  -1   3  -4   42.54    1.07
  -1   3  -3    0.83    0.31
  -1   3  -2    1.25    0.33
  -1   3  -1    5.70    0.51
  -1   3   0   22.37    0.78
  -1   3   1   71.32    1.39
  -1   3   2   34.49    1.00
  -1   3   3   10.98    0.69
  -1   3   4    2.03    0.41
  -1   3   5    8.61    0.66
  -1   3   6    6.04    0.65
  -1   3   7    4.76    0.56
  -1   3   8    1.77    0.48
   0   3  -7    4.72    0.51
   0   3  -6   -0.01    0.29
   0   3  -5    3.39    0.42
   0   3  -4    2.45    0.36
   0   3  -2    3.06    0.41
   0   3  -1    0.07    0.23
   0   3   1    6.29    0.59
   0   3   2    0.02    0.28
   0   3   3    4.30    0.47
   0   3   4   75.50    1.39
   0   3   5   -0.22    0.28
   0   3   6    2.24    0.41
   0   3   7    6.38    0.60
   0   3   8   11.77    0.66
   1   3  -6    4.83    0.50
   1   3  -5   31.34    0.83
   1   3  -4   18.73    0.70
   1   3  -3    4.89    0.52
   1   3  -2   15.17    0.66
   1   3  -1   13.06    0.62
   1   3   0    5.23    0.50
   1   3   1   49.92    1.08
   1   3   2  113.96    1.64
   1   3   3    0.28    0.25
   1   3   4   22.40    0.78
   1   3   5    1.33    0.32
   1   3   6  132.94    1.83
   1   3   7    1.24    0.30
   1   3   8    4.89    0.54
   1   3   9    1.79    0.36
   2   3  -6   13.53    0.63
   2   3  -5   47.98    1.01
   2   3  -4    6.21    0.52
   2   3  -3   87.19    1.37
   2   3  -2   15.53    0.65
   2   3  -1   40.98    0.97
   2   3   0    0.25    0.23
   2   3   1  281.57    2.79
   2   3   2   24.02    0.79
   2   3   3    8.17    0.54
   2   3   4    1.48    0.31
   2   3   5    7.33    0.54
   2   3   6   36.64    1.00
   2   3   7    0.54    0.27
   2   3   8    6.52    0.58
   2   3   9   -0.02    0.29
   3   3  -6    2.49    0.37
   3   3  -5    0.22    0.27
   3   3  -4   19.16    0.75
   3   3  -3  112.21    1.68
   3   3  -2    0.04    0.24
   3   3  -1   17.64    0.73
   3   3   1   58.24    1.24
   3   3   2   20.72    0.79
   3   3   3   19.83    0.79
   3   3   4   39.97    1.08
   3   3   5   89.98    1.63
   3   3   6   19.50    0.84
   3   3   7    5.66    0.60
   3   3   8    1.40    0.38
   3   3   9    5.80    0.58
   3   3  10    0.22    0.32
   4   3  -5    1.54    0.42
   4   3  -4   18.99    0.81
   4   3  -3   20.16    0.83
   4   3  -2    0.04    0.29
   4   3  -1    8.14    0.60
   4   3   0    0.52    0.29
   4   3   1    0.20    0.26
   4   3   2    1.06    0.33
   4   3   3    2.97    0.43
   4   3   4    0.14    0.27
   4   3   5    2.12    0.44
   4   3   6   22.57    0.98
   4   3   7    3.00    0.48
   4   3   8    0.55    0.36
   4   3   9    1.35    0.46
   4   3  10    0.80    0.45
   5   3  -5   15.50    0.89
   5   3  -4    4.29    0.58
   5   3  -3    9.31    0.73
   5   3  -2    0.01    0.48
   5   3  -1    2.23    0.48
   5   3   0    0.32    0.35
   5   3   1    0.00    0.33
   5   3   2   19.95    0.97
   5   3   3    3.74    0.56
   5   3   4   -0.26    0.32
   5   3   5    5.43    0.64
   5   3   6    3.80    0.65
   5   3   7   -0.21    0.38
   5   3   8    2.08    0.52
   5   3   9    0.36    0.44
   5   3  10    8.78    0.86
   6   3  -5   -0.20    0.45
   6   3  -4   14.45    0.97
   6   3  -3    7.02    0.75
   6   3  -2   13.46    0.92
   6   3  -1   29.89    1.24
   6   3   0    1.68    0.46
   6   3   1    3.89    0.57
   6   3   2    5.98    0.68
   6   3   4    2.10    0.49
   6   3   5    1.25    0.45
   6   3   6    0.48    0.50
   6   3   7   23.75    1.17
   6   3   8    1.85    0.62
   6   3   9   -0.70    0.44
   6   3  10    0.07    0.53
  -7  -3   5    1.44    0.59
   7   3  -4    4.73    0.86
  -7  -3   4    5.90    0.80
   7   3  -3    0.32    0.51
   7   3  -2    0.12    0.43
   7   3  -1    0.22    0.46
   7   3   0   -0.05    0.42
   7   3   1    0.63    0.47
   7   3   2    0.48    0.47
   7   3   3    9.57    0.88
   7   3   4    0.14    0.48
   7   3   5    1.36    0.60
   7   3   6    3.94    0.72
   7   3   7    1.03    0.65
   7   3   8    0.48    0.57
   7   3   9    0.62    0.63
   7   3  10    0.49    0.57
  -8  -3   4    1.41    0.73
  -8  -3   3    0.24    0.63
  -8  -3   2    0.26    0.58
  -8  -3   1    0.99    0.64
  -8  -3   0    2.32    0.69
   8   3   1    1.38    0.47
  -8  -3  -1    1.66    0.70
   8   3   2    0.32    0.48
   8   3   3    2.09    0.56
   8   3   4   -0.62    0.59
   8   3   5    1.46    0.68
  -8  -3  -5    0.16    0.55
   8   3   6    4.58    0.89
  -8  -3  -6    4.11    0.81
  -8  -3  -7    0.23    0.58
  -8  -3  -8    0.31    0.58
  -8  -3  -9    0.19    0.67
  -8  -3 -10    0.06    0.69
  -9  -3   3   -0.07    0.79
  -9  -3   2   -0.01    0.67
  -9  -3   1    1.33    0.84
  -9  -3   0    0.12    0.68
  -9  -3  -1    0.63    0.76
  -9  -3  -2    1.40    0.82
  -9  -3  -3    0.99    0.72
  -9  -3  -4    1.73    0.80
  -9  -3  -5    0.70    0.80
  -9  -3  -6    1.69    0.84
  -6   4  -8    0.09    0.77
  -6   4  -7    0.52    0.76
  -6   4  -6    5.60    1.09
  -6   4  -5   -0.01    0.68
  -6   4  -4    0.34    0.69
  -6   4  -3   -0.45    0.62
  -6   4  -2    1.13    0.72
  -6   4  -1    1.43    0.75
  -6   4   0   -0.61    0.70
  -6   4   1    2.18    0.87
  -6   4   2   -0.18    0.64
  -6   4   3    0.47    0.68
  -6   4   4    3.11    0.90
  -6   4   5    0.61    0.83
  -6   4   6    2.17    0.95
  -5   4  -8    1.42    0.80
  -5   4  -7   13.07    1.29
  -5   4  -6    0.21    0.66
  -5   4  -5    4.37    0.84
  -5   4  -4    0.11    0.59
  -5   4  -3    2.78    0.77
  -5   4  -2   14.78    1.20
  -5   4  -1    1.07    0.59
  -5   4   0    1.57    0.70
  -5   4   1    1.80    0.72
  -5   4   2    0.64    0.59
  -5   4   3    0.56    0.70
  -5   4   4    4.59    0.88
  -5   4   5    1.97    0.69
  -5   4   6    3.20    0.87
  -5   4   7   -0.12    0.74
  -4   4  -8   -0.08    0.65
  -4   4  -7    0.63    0.61
  -4   4  -6    0.05    0.50
  -4   4  -5    1.13    0.57
  -4   4  -4   12.21    1.02
  -4   4  -3    5.83    0.82
  -4   4  -2    3.87    0.70
  -4   4  -1    2.88    0.68
  -4   4   0    2.64    0.61
  -4   4   1   20.72    1.13
  -4   4   2   25.76    1.28
  -4   4   3   -0.37    0.44
  -4   4   4    3.94    0.74
  -4   4   5   29.70    1.37
  -4   4   6    6.06    0.84
  -4   4   7    2.16    0.80
  -3   4  -8    7.66    0.89
  -3   4  -7    4.10    0.73
  -3   4  -6    9.60    0.96
  -3   4  -5    7.22    0.86
  -3   4  -4   16.35    1.04
  -3   4  -3    9.90    0.88
  -3   4  -2    0.45    0.45
  -3   4  -1    1.03    0.46
  -3   4   0  102.29    2.10
  -3   4   1    9.93    0.92
  -3   4   2    0.06    0.46
  -3   4   3   11.11    0.91
  -3   4   4   49.43    1.50
  -3   4   5    5.94    0.75
  -3   4   6    1.00    0.59
  -3   4   7    1.32    0.65
  -3   4   8    8.90    1.02
  -2   4  -7   18.02    1.03
  -2   4  -6    0.51    0.46
  -2   4  -5   15.63    0.97
  -2   4  -4   13.59    0.91
  -2   4  -3   53.73    1.46
  -2   4  -2    3.05    0.53
  -2   4  -1   10.49    0.81
  -2   4   0   14.97    0.90
  -2   4   1    1.04    0.43
  -2   4   2   30.12    1.12
  -2   4   3    9.42    0.90
  -2   4   4    1.70    0.49
  -2   4   5   12.57    0.89
  -2   4   6   29.41    1.21
  -2   4   7   35.49    1.30
  -2   4   8    0.68    0.59
  -1   4  -7    0.51    0.45
  -1   4  -6    6.50    0.81
  -1   4  -5   22.55    0.99
  -1   4  -4    1.92    0.46
  -1   4  -3   10.82    0.84
  -1   4  -2   20.24    1.00
  -1   4  -1  123.27    2.07
  -1   4   0   20.17    0.90
  -1   4   1    2.42    0.45
  -1   4   2   47.78    1.34
  -1   4   3   25.91    1.06
  -1   4   4    2.37    0.51
  -1   4   5    6.08    0.70
  -1   4   6   21.28    1.10
  -1   4   7    7.68    0.79
  -1   4   8    0.00    0.45
   0   4  -7   -0.58    0.39
   0   4  -6    9.28    0.74
   0   4  -5    1.75    0.46
   0   4  -4    0.44    0.39
   0   4  -3   44.98    1.31
   0   4  -2   21.54    0.94
   0   4  -1   45.72    1.32
   0   4   0    1.72    0.48
   0   4   1    7.28    0.72
   0   4   2   67.45    1.49
   0   4   3   86.21    1.68
   0   4   4    0.98    0.48
   0   4   5    3.60    0.56
   0   4   6    3.91    0.52
   0   4   7    8.91    0.76
   0   4   8    1.64    0.48
   0   4   9    7.06    0.73
   1   4  -6    9.39    0.67
   1   4  -5   13.90    0.74
   1   4  -4   38.66    1.10
   1   4  -3    0.16    0.36
   1   4  -2   10.50    0.64
   1   4  -1   -0.12    0.26
   1   4   0   55.75    1.29
   1   4   1  164.00    2.29
   1   4   2    0.22    0.30
   1   4   3    1.62    0.40
   1   4   4   15.38    0.79
   1   4   5   15.90    0.78
   1   4   6   50.52    1.26
   1   4   7    1.65    0.42
   1   4   8    3.18    0.52
   1   4   9    6.34    0.54
   2   4  -6   15.99    0.76
   2   4  -5   55.58    1.26
   2   4  -4    1.13    0.35
   2   4  -3    9.93    0.71
   2   4  -2   71.97    1.45
   2   4  -1   10.53    0.69
   2   4   0   -0.02    0.28
   2   4   1    2.37    0.40
   2   4   2    0.21    0.30
   2   4   3    2.46    0.42
   2   4   4    0.11    0.26
   2   4   5    2.13    0.41
   2   4   6    1.22    0.36
   2   4   7    2.87    0.48
   2   4   8    1.44    0.39
   2   4   9   14.81    0.78
   3   4  -6    0.92    0.38
   3   4  -5    4.00    0.51
   3   4  -4   55.91    1.31
   3   4  -3    0.57    0.32
   3   4  -2   13.92    0.77
   3   4  -1    6.82    0.62
   3   4   0    6.25    0.61
   3   4   1    5.81    0.58
   3   4   2    0.11    0.27
   3   4   3    2.27    0.44
   3   4   4   36.98    1.15
   3   4   5    6.46    0.63
   3   4   7   21.73    0.94
   3   4   8   33.50    1.18
   3   4   9   19.28    0.95
   3   4  10   13.23    0.90
   4   4  -5   31.18    1.02
   4   4  -4   26.51    1.01
   4   4  -3    8.08    0.65
   4   4  -2   38.85    1.21
   4   4  -1   16.82    0.86
   4   4   0    0.40    0.33
   4   4   1   13.57    0.79
   4   4   2   53.48    1.41
   4   4   3   14.41    0.84
   4   4   4    0.62    0.40
   4   4   5   15.34    0.87
   4   4   6    2.92    0.48
   4   4   7    0.58    0.36
   4   4   8    0.31    0.36
   4   4   9    0.00    0.39
   4   4  10    5.61    0.71
   5   4  -5   21.19    1.04
   5   4  -4    0.29    0.41
   5   4  -3    4.29    0.68
   5   4  -2   13.62    0.88
   5   4  -1   30.31    1.18
   5   4   0    0.39    0.37
   5   4   1    1.65    0.47
   5   4   2   22.72    1.04
   5   4   4    4.02    0.62
   5   4   5    0.78    0.45
   5   4   6    2.08    0.53
   5   4   8    0.56    0.41
   5   4   9    0.98    0.51
   5   4  10    0.55    0.52
   6   4  -5   22.39    1.15
   6   4  -4   26.81    1.22
   6   4  -3    0.41    0.47
   6   4  -2    1.00    0.60
   6   4  -1   29.80    1.25
   6   4   0    3.12    0.61
   6   4   1    9.51    0.87
   6   4   2    2.50    0.56
   6   4   3    7.57    0.79
   6   4   4   -0.05    0.38
   6   4   5    0.23    0.44
   6   4   6    1.50    0.58
   6   4   7    4.38    0.74
   6   4   8    0.06    0.47
   6   4   9   -0.43    0.49
   6   4  10    5.70    0.81
   6   4  11    0.71    0.64
   7   4  -4    0.33    0.50
   7   4  -3    7.11    0.88
   7   4  -2    2.27    0.63
   7   4  -1    4.02    0.71
   7   4   0    0.32    0.42
   7   4   1    1.95    0.59
   7   4   2    0.01    0.40
   7   4   3    4.02    0.68
   7   4   4    3.50    0.68
   7   4   5    0.60    0.50
   7   4   6    1.11    0.51
   7   4   7    8.13    1.00
   7   4   8    0.92    0.62
   7   4   9    0.39    0.63
   7   4  10    1.10    0.76
   7   4  11    1.97    0.83
   8   4  -4    4.31    0.88
   8   4  -3    0.92    0.70
   8   4  -2    4.17    0.84
   8   4  -1   13.79    1.20
   8   4   0    4.42    0.80
   8   4   1    4.08    0.79
   8   4   2    6.39    0.86
   8   4   3    6.76    0.90
   8   4   4    1.11    0.56
   8   4   5    1.65    0.70
   8   4   6    0.02    0.51
   8   4   7    0.39    0.61
   8   4   8    0.29    0.67
   8   4   9   -0.32    0.71
   8   4  10   -0.32    0.77
  -9  -4   3    0.56    0.84
  -9  -4   2    0.53    0.78
  -9  -4   1    0.27    0.72
   9   4   0    1.21    0.53
  -9  -4   0    2.94    0.89
   9   4   1    1.77    0.62
   9   4   2    0.83    0.64
   9   4   3    0.86    0.63
   9   4   4    0.62    0.63
   9   4   5    0.06    0.55
  -6   5  -3    0.30    0.79
  -6   5  -2   -0.69    0.82
  -6   5  -1    0.01    0.75
  -6   5   0    1.99    0.93
  -6   5   1   -0.21    0.72
  -6   5   2   -0.50    0.88
  -6   5   3   -0.47    0.84
  -6   5   4    4.05    1.07
  -5   5  -8    6.44    1.21
  -5   5  -7    5.08    1.06
  -5   5  -6   -0.43    0.75
  -5   5  -5   14.92    1.33
  -5   5  -4    3.78    0.93
  -5   5  -3   11.58    1.20
  -5   5  -2    0.34    0.63
  -5   5  -1    1.71    0.82
  -5   5   0   12.30    1.23
  -5   5   1    5.17    1.00
  -5   5   2   -0.46    0.67
  -5   5   3    0.20    0.69
  -5   5   4    1.58    0.82
  -5   5   5   -0.08    0.71
  -5   5   6    0.92    0.91
  -5   5   7    0.04    0.85
  -4   5  -7   -0.39    0.65
  -4   5  -6    4.65    0.95
  -4   5  -5    1.64    0.80
  -4   5  -4    1.68    0.72
  -4   5  -3    0.20    0.58
  -4   5  -2    2.50    0.72
  -4   5  -1   22.44    1.32
  -4   5   0   -0.18    0.56
  -4   5   1    0.00    0.56
  -4   5   2    3.68    0.83
  -4   5   3    4.81    0.87
  -4   5   4   -0.09    0.69
  -4   5   5    2.08    0.80
  -4   5   6   -0.85    0.67
  -4   5   7    5.19    1.00
  -3   5  -7   -0.27    0.64
  -3   5  -6    0.35    0.59
  -3   5  -5    0.42    0.56
  -3   5  -4    2.80    0.64
  -3   5  -3    8.97    0.95
  -3   5  -2   -0.64    0.50
  -3   5  -1    2.91    0.63
  -3   5   0    0.81    0.57
  -3   5   1   -0.08    0.51
  -3   5   2    3.79    0.75
  -3   5   3   13.74    1.21
  -3   5   4    8.02    0.98
  -3   5   5   -0.45    0.52
  -3   5   6    6.90    0.94
  -3   5   7    5.15    0.86
  -3   5   8   15.03    1.30
  -2   5  -7    1.20    0.60
  -2   5  -6    3.89    0.74
  -2   5  -5   10.37    1.02
  -2   5  -4   22.95    1.19
  -2   5  -3    2.12    0.56
  -2   5  -2    0.96    0.50
  -2   5  -1    0.24    0.53
  -2   5   0   71.89    1.88
  -2   5   1   -0.07    0.43
  -2   5   2    0.04    0.45
  -2   5   3    1.05    0.57
  -2   5   4    0.93    0.56
  -2   5   5    1.60    0.57
  -2   5   6    1.04    0.60
  -2   5   7    0.10    0.67
  -2   5   8    1.05    0.68
  -1   5  -7    5.97    0.81
  -1   5  -6    1.01    0.60
  -1   5  -5    1.83    0.57
  -1   5  -4   -0.12    0.42
  -1   5  -3    8.62    0.82
  -1   5  -2    4.55    0.66
  -1   5  -1    1.07    0.45
  -1   5   0    1.27    0.46
  -1   5   1    2.66    0.60
  -1   5   2    8.28    0.88
  -1   5   3    0.23    0.44
  -1   5   4    0.24    0.50
  -1   5   5    0.22    0.55
  -1   5   6    1.69    0.59
  -1   5   7    0.53    0.60
  -1   5   8    3.56    0.74
  -1   5   9    0.17    0.51
   0   5  -6   18.95    1.02
   0   5  -5    2.48    0.59
   0   5  -4   14.26    0.92
   0   5  -3   -0.38    0.43
   0   5  -2   13.95    0.94
   0   5  -1   22.40    1.08
   0   5   0   61.68    1.61
   0   5   1    6.51    0.74
   0   5   2    2.28    0.58
   0   5   3    5.64    0.69
   0   5   4    1.17    0.48
   0   5   5    9.54    0.92
   0   5   6    1.39    0.46
   0   5   7    6.68    0.81
   0   5   8   -0.03    0.47
   0   5   9    0.82    0.51
   1   5  -6   14.55    0.92
   1   5  -5    0.57    0.42
   1   5  -4   -0.07    0.40
   1   5  -3    5.81    0.68
   1   5  -2    0.08    0.35
   1   5  -1   14.30    0.82
   1   5   0    5.78    0.70
   1   5   1    0.11    0.40
   1   5   2   12.15    0.87
   1   5   3    0.66    0.44
   1   5   4    8.52    0.78
   1   5   5    1.60    0.51
   1   5   6   -0.28    0.37
   1   5   7   10.54    0.84
   1   5   8    7.69    0.76
   1   5   9    9.85    0.86
   2   5  -6   24.64    1.04
   2   5  -5    2.65    0.53
   2   5  -4   15.21    0.84
   2   5  -3   51.07    1.37
   2   5  -2   50.93    1.38
   2   5  -1   10.98    0.82
   2   5   0   19.47    0.99
   2   5   1   26.93    1.08
   2   5   2   18.04    0.94
   2   5   3   22.97    0.97
   2   5   4   11.25    0.78
   2   5   5    9.41    0.78
   2   5   6   63.55    1.62
   2   5   7    2.50    0.52
   2   5   8    5.28    0.63
   2   5   9   -0.08    0.37
   2   5  10    4.19    0.63
   3   5  -5    1.45    0.44
   3   5  -4   15.82    0.88
   3   5  -3    7.31    0.74
   3   5  -2    0.78    0.38
   3   5  -1   11.73    0.80
   3   5   0    4.42    0.56
   3   5   1    0.06    0.31
   3   5   2    0.56    0.38
   3   5   3    4.90    0.62
   3   5   4    7.52    0.71
   3   5   5    0.30    0.40
   3   5   6    0.01    0.36
   3   5   7    1.42    0.45
   3   5   8    3.04    0.55
   3   5   9    1.00    0.46
   3   5  10    1.52    0.53
   4   5  -5   -0.11    0.40
   4   5  -4    8.14    0.77
   4   5  -3   47.26    1.43
   4   5  -2    6.70    0.66
   4   5  -1    0.36    0.35
   4   5   0    3.65    0.53
   4   5   2   16.42    0.92
   4   5   3    7.73    0.68
   4   5   4    0.96    0.37
   4   5   5    1.44    0.46
   4   5   6   22.77    1.11
   4   5   7    2.35    0.55
   4   5   8    3.00    0.58
   4   5   9    2.41    0.59
   4   5  10   -0.12    0.38
   5   5  -5    7.41    0.81
   5   5  -4    0.58    0.46
   5   5  -3   -0.56    0.34
   5   5  -2    1.63    0.50
   5   5  -1   -0.04    0.36
   5   5   0    7.00    0.72
   5   5   1    7.43    0.70
   5   5   2    0.26    0.34
   5   5   3   -0.19    0.32
   5   5   4    0.00    0.38
   5   5   5    1.81    0.49
   5   5   6    3.80    0.59
   5   5   7    6.90    0.76
   5   5   8    6.03    0.75
   5   5   9    0.57    0.51
   5   5  10   14.42    1.06
   6   5  -4    0.28    0.54
   6   5  -3    5.08    0.73
   6   5  -2   19.27    1.17
   6   5  -1    4.23    0.61
   6   5   0    3.78    0.64
   6   5   1    1.00    0.48
   6   5   2    0.29    0.46
   6   5   5    1.02    0.54
   6   5   6    0.25    0.36
   6   5   7   16.52    1.12
   6   5   8    0.14    0.47
   6   5   9    1.27    0.60
   6   5  10   -0.17    0.60
   6   5  11    0.71    0.68
   7   5  -4    1.97    0.73
   7   5  -3    0.82    0.60
   7   5  -2    1.92    0.62
   7   5  -1    0.42    0.57
   7   5   0    0.10    0.68
   7   5   1    5.33    0.80
   7   5   2    1.80    0.58
   7   5   3    0.16    0.44
   7   5   4    2.77    0.69
   7   5   5    0.52    0.67
   7   5   6   -0.68    0.47
   7   5   7    0.36    0.60
   7   5   8    2.46    0.80
   7   5   9    1.82    0.74
   7   5  10    0.28    0.68
   7   5  11    0.03    0.79
   8   5  -3    6.95    0.98
   8   5  -2    6.60    1.00
   8   5  -1    0.00    0.60
   8   5   0    1.14    0.64
   8   5   1   10.41    1.12
   8   5   2    1.72    0.58
   8   5   3    8.10    0.95
   8   5   4   -0.12    0.44
   8   5   5    3.04    0.72
   8   5   6    0.72    0.61
   8   5   7    1.30    0.67
   8   5   8   -0.65    0.70
   8   5   9   -0.34    0.74
   9   5  -2   -0.15    0.71
   9   5  -1    0.36    0.72
   9   5   0    1.27    0.81
   9   5   1    0.01    0.62
   9   5   2    0.67    0.62
   9   5   3    2.65    0.79
  -5   6  -4   -0.38    0.83
  -5   6  -3    0.19    0.78
  -5   6  -2    0.31    0.77
  -5   6  -1    0.13    0.75
  -5   6   0    2.29    0.89
  -5   6   1    0.38    0.87
  -5   6   2   -0.67    1.00
  -5   6   3    0.86    0.87
  -5   6   4    3.64    1.08
  -5   6   5   -0.09    0.85
  -4   6  -7    0.31    0.84
  -4   6  -6    1.48    0.89
  -4   6  -5    0.38    0.83
  -4   6  -4    1.32    0.90
  -4   6  -3   -0.40    0.81
  -4   6  -2    1.33    0.83
  -4   6  -1    1.58    0.88
  -4   6   0    0.43    0.73
  -4   6   1    0.84    0.82
  -4   6   2    1.22    0.80
  -4   6   3    1.77    0.92
  -4   6   4   -0.83    0.64
  -4   6   5   -0.45    0.81
  -4   6   6   -0.23    0.75
  -4   6   7    1.90    0.91
  -3   6  -7    0.28    0.82
  -3   6  -6    0.02    0.71
  -3   6  -5   -0.73    0.71
  -3   6  -4   -0.08    0.65
  -3   6  -3    5.59    0.96
  -3   6  -2    2.06    0.78
  -3   6  -1   -0.04    0.65
  -3   6   0    5.96    0.96
  -3   6   1    5.88    0.97
  -3   6   2    2.00    0.76
  -3   6   3   -0.58    0.70
  -3   6   4    0.16    0.64
  -3   6   5   -0.16    0.62
  -3   6   6   -0.10    0.69
  -3   6   7    4.09    0.96
  -3   6   8    1.95    0.94
  -2   6  -7    1.34    0.81
  -2   6  -6    1.70    0.73
  -2   6  -5    1.90    0.75
  -2   6  -4    8.92    1.09
  -2   6  -3    1.34    0.67
  -2   6  -2    2.99    0.78
  -2   6  -1    2.09    0.66
  -2   6   0   31.06    1.47
  -2   6   1   22.85    1.26
  -2   6   2    1.34    0.59
  -2   6   3    8.34    1.01
  -2   6   4   31.93    1.48
  -2   6   5    5.54    0.96
  -2   6   6   -0.05    0.69
  -2   6   7    6.49    1.01
  -2   6   8   16.51    1.34
  -1   6  -6    0.67    0.69
  -1   6  -5    0.72    0.67
  -1   6  -4   24.86    1.32
  -1   6  -3    8.44    0.99
  -1   6  -2    2.35    0.73
  -1   6  -1   15.55    1.13
  -1   6   0   38.29    1.56
  -1   6   1   -0.22    0.64
  -1   6   2    5.60    0.90
  -1   6   3   22.39    1.33
  -1   6   4   16.75    1.19
  -1   6   5   13.93    1.13
  -1   6   6    7.87    0.97
  -1   6   7    5.12    0.87
  -1   6   8    7.97    0.94
  -1   6   9    1.04    0.69
   0   6  -6    0.25    0.57
   0   6  -5   13.20    1.04
   0   6  -4    4.88    0.79
   0   6  -3    5.41    0.82
   0   6  -2    0.54    0.52
   0   6  -1    0.88    0.55
   0   6   0    0.76    0.60
   0   6   1    0.75    0.58
   0   6   2    8.97    0.94
   0   6   3    0.08    0.47
   0   6   4    7.03    0.89
   0   6   5    1.47    0.52
   0   6   6    1.63    0.64
   0   6   7    4.77    0.77
   0   6   8    5.12    0.85
   0   6   9    1.82    0.64
   1   6  -6    0.22    0.50
   1   6  -5   -0.12    0.47
   1   6  -4   45.30    1.49
   1   6  -3    3.46    0.65
   1   6  -2    5.01    0.71
   1   6  -1    1.45    0.57
   1   6   0   15.28    1.05
   1   6   1    2.38    0.65
   1   6   2   11.32    0.96
   1   6   3    0.13    0.47
   1   6   4   19.49    1.13
   1   6   5   27.65    1.25
   1   6   6    1.53    0.56
   1   6   7    3.92    0.70
   1   6   8   18.38    1.12
   1   6   9   11.55    0.95
   2   6  -5   13.95    0.94
   2   6  -4   25.09    1.17
   2   6  -3   46.68    1.50
   2   6  -2    8.48    0.80
   2   6  -1    0.58    0.50
   2   6   0   39.28    1.41
   2   6   1  103.53    2.14
   2   6   2   36.02    1.36
   2   6   3    3.34    0.59
   2   6   4    5.40    0.67
   2   6   5   47.56    1.58
   2   6   6   17.20    1.08
   2   6   7    1.14    0.50
   2   6   8    8.29    0.86
   2   6   9   12.73    0.98
   2   6  10    2.15    0.61
   3   6  -5    0.49    0.44
   3   6  -4    2.64    0.61
   3   6  -3   43.43    1.45
   3   6  -2   -0.43    0.41
   3   6  -1    6.60    0.77
   3   6   0   21.01    1.06
   3   6   1    0.96    0.44
   3   6   2   -0.17    0.38
   3   6   3   20.52    1.06
   3   6   4   22.79    1.16
   3   6   5    0.72    0.49
   3   6   6    0.18    0.42
   3   6   7   42.17    1.45
   3   6   8    3.78    0.69
   3   6   9   -0.39    0.38
   3   6  10    4.34    0.76
   4   6  -5    2.45    0.58
   4   6  -4   15.70    1.00
   4   6  -3   -0.06    0.40
   4   6  -2   11.72    0.92
   4   6  -1    2.57    0.56
   4   6   0   -0.25    0.34
   4   6   1    1.30    0.47
   4   6   2   32.36    1.28
   4   6   3    7.69    0.76
   4   6   4    1.20    0.47
   4   6   5   13.72    0.97
   4   6   6   46.48    1.65
   4   6   7   13.55    0.96
   4   6   8    1.56    0.59
   4   6   9    3.03    0.72
   4   6  10   14.22    1.13
   5   6  -4    2.72    0.64
   5   6  -3   10.37    0.95
   5   6  -2    1.39    0.52
   5   6  -1   30.04    1.31
   5   6   0    1.64    0.56
   5   6   1    0.24    0.43
   5   6   2   19.51    1.13
   5   6   3    1.37    0.48
   5   6   4    0.16    0.45
   5   6   5    3.25    0.67
   5   6   6    3.66    0.64
   5   6   7    0.33    0.51
   5   6   8    0.69    0.50
   5   6   9    8.04    0.90
   5   6  10    4.25    0.78
   5   6  11    1.59    0.68
   6   6  -4    0.56    0.56
   6   6  -3   -0.10    0.49
   6   6  -2    0.78    0.46
   6   6  -1    4.32    0.72
   6   6   0    1.38    0.52
   6   6   1    5.00    0.82
   6   6   2    0.55    0.42
   6   6   3    6.36    0.82
   6   6   4    0.51    0.44
   6   6   5    0.96    0.52
   6   6   6    5.77    0.82
   6   6   7    2.65    0.66
   6   6   8    0.03    0.57
   6   6   9    0.51    0.62
   6   6  10    0.86    0.77
   6   6  11    0.69    0.72
   7   6  -4    0.71    0.66
   7   6  -3    1.04    0.66
   7   6  -2    0.59    0.62
   7   6  -1   -0.44    0.51
   7   6   0    0.15    0.49
   7   6   1    0.54    0.50
   7   6   2    1.26    0.61
   7   6   3    9.01    1.06
   7   6   4    1.51    0.57
   7   6   5    2.14    0.66
   7   6   6    0.20    0.48
   7   6   7    1.92    0.76
   7   6   8   -0.44    0.56
   7   6   9   -0.14    0.71
   7   6  10    0.35    0.80
   8   6  -3    2.83    0.90
   8   6  -2    3.12    0.85
   8   6  -1    1.18    0.72
   8   6   0    0.26    0.62
   8   6   1    0.08    0.64
   8   6   2    0.73    0.59
   8   6   3    0.39    0.56
   8   6   4    0.29    0.53
   8   6   5    0.00    0.52
   8   6   6    1.80    0.74
   8   6   7   -0.34    0.60
  -4   7   1   -0.01    0.85
  -3   7  -6    2.85    1.02
  -3   7  -5    0.61    0.88
  -3   7  -4    0.11    0.92
  -3   7  -3   -0.17    0.77
  -3   7  -2    1.67    0.96
  -3   7  -1    4.38    0.93
  -3   7   0    0.81    0.82
  -3   7   1    0.36    0.74
  -3   7   2    0.10    0.69
  -3   7   3    0.94    0.89
  -3   7   4   -0.54    0.76
  -3   7   5    0.01    0.78
  -3   7   6    0.26    0.90
  -3   7   7   -0.51    0.89
  -3   7   8    0.05    0.90
  -2   7  -6    0.22    0.93
  -2   7  -5    2.65    0.99
  -2   7  -4    0.15    0.73
  -2   7  -3    1.69    0.81
  -2   7  -2    0.58    0.75
  -2   7  -1    2.45    0.87
  -2   7   0   -0.06    0.81
  -2   7   1    2.46    0.82
  -2   7   2   -0.26    0.65
  -2   7   3    3.96    0.98
  -2   7   4    1.64    0.86
  -2   7   5    0.10    0.72
  -2   7   6   -0.18    0.69
  -2   7   7    2.02    0.91
  -2   7   8    1.64    0.87
  -1   7  -6    0.32    0.78
  -1   7  -5   -0.26    0.66
  -1   7  -4    2.78    0.90
  -1   7  -3    0.66    0.71
  -1   7  -2    0.33    0.69
  -1   7  -1    1.94    0.76
  -1   7   0    5.51    0.98
  -1   7   1    1.34    0.72
  -1   7   2    5.28    0.96
  -1   7   3    0.14    0.61
  -1   7   4    0.15    0.64
  -1   7   5    0.01    0.69
  -1   7   6    1.74    0.80
  -1   7   7    3.99    0.92
  -1   7   8    1.71    0.78
  -1   7   9    0.34    0.75
   0   7  -6    0.57    0.66
   0   7  -5    0.83    0.67
   0   7  -4   -0.19    0.65
   0   7  -3    2.04    0.74
   0   7  -2    1.13    0.66
   0   7  -1    0.04    0.56
   0   7   0    1.82    0.78
   0   7   1    1.41    0.75
   0   7   2    4.20    0.84
   0   7   3    5.24    0.85
   0   7   4    0.63    0.72
   0   7   5    0.29    0.53
   0   7   6    0.10    0.60
   0   7   7    9.19    1.04
   0   7   8    2.05    0.75
   0   7   9   -0.71    0.59
   1   7  -5    7.47    0.91
   1   7  -4   21.06    1.29
   1   7  -3    7.03    0.93
   1   7  -2    8.00    0.96
   1   7  -1   18.20    1.18
   1   7   0   19.06    1.22
   1   7   1    0.09    0.52
   1   7   2    8.60    1.01
   1   7   3   13.81    1.09
   1   7   4   10.76    1.03
   1   7   5    0.64    0.52
   1   7   6   12.95    1.08
   1   7   7   19.75    1.26
   1   7   8    3.83    0.79
   1   7   9    0.38    0.67
   1   7  10    4.20    0.90
   2   7  -5   17.22    1.14
   2   7  -4   13.40    1.07
   2   7  -3   15.75    1.12
   2   7  -2   13.23    1.02
   2   7  -1   28.14    1.33
   2   7   0    9.68    0.98
   2   7   1   -0.19    0.50
   2   7   2   13.26    1.03
   2   7   3   15.47    1.10
   2   7   4   15.98    1.09
   2   7   5    1.51    0.57
   2   7   6    6.85    0.95
   2   7   7    0.06    0.52
   2   7   8    7.28    0.84
   2   7   9    4.63    0.79
   2   7  10   -0.29    0.56
   3   7  -5    1.67    0.63
   3   7  -4   -0.29    0.49
   3   7  -3    1.58    0.60
   3   7  -2    1.62    0.62
   3   7  -1    4.14    0.79
   3   7   0   -0.43    0.43
   3   7   1    0.41    0.44
   3   7   2    0.45    0.42
   3   7   3    3.05    0.67
   3   7   4    0.49    0.49
   3   7   5    0.99    0.55
   3   7   6    0.98    0.52
   3   7   7    4.03    0.74
   3   7   8    2.87    0.67
   3   7   9    0.44    0.64
   3   7  10    0.27    0.57
   4   7  -4    7.87    0.90
   4   7  -3    9.59    1.03
   4   7  -2    0.05    0.45
   4   7  -1   -0.09    0.45
   4   7   0    2.99    0.66
   4   7   1    0.35    0.48
   4   7   2    9.51    0.97
   4   7   3    0.13    0.49
   4   7   4    0.91    0.58
   4   7   5    1.38    0.53
   4   7   6    1.29    0.55
   4   7   7    0.63    0.53
   4   7   8    3.68    0.76
   4   7   9    2.79    0.69
   4   7  10    3.03    0.77
   5   7  -4    0.56    0.57
   5   7  -3    1.46    0.59
   5   7  -2    7.67    0.93
   5   7  -1   -0.63    0.39
   5   7   0    0.73    0.50
   5   7   1    0.01    0.41
   5   7   2    5.29    0.81
   5   7   3    1.45    0.53
   5   7   4   -0.27    0.50
   5   7   5    0.25    0.54
   5   7   6    0.09    0.47
   5   7   7    0.20    0.51
   5   7   8    0.00    0.62
   5   7   9   -0.43    0.56
   5   7  10    0.15    0.68
   5   7  11   -0.39    0.63
   6   7  -4    0.36    0.58
   6   7  -3    0.35    0.54
   6   7  -2    0.72    0.64
   6   7  -1    0.37    0.56
   6   7   0   -0.29    0.49
   6   7   1    0.31    0.53
   6   7   2    1.62    0.58
   6   7   3    2.44    0.63
   6   7   4    5.18    0.85
   6   7   5    0.03    0.46
   6   7   6    0.15    0.50
   6   7   7    0.05    0.43
   6   7   8    2.47    0.71
   6   7   9   -0.04    0.45
   6   7  10    0.09    0.67
   6   7  11    0.64    0.82
   7   7  -3    0.63    0.68
   7   7  -2    0.07    0.65
   7   7  -1   -0.19    0.59
   7   7   0    0.03    0.57
   7   7   1    2.09    0.67
   7   7   2    2.24    0.70
   7   7   3   -0.39    0.47
   7   7   4   -0.25    0.50
   7   7   5    0.31    0.52
   7   7   6    0.71    0.67
   7   7   7    0.26    0.57
   7   7   8    0.33    0.59
   7   7   9    0.87    0.75
   8   7  -2    0.19    0.72
   8   7  -1   -0.63    0.73
   8   7   0    1.44    0.77
   8   7   1    0.90    0.64
   8   7   2    0.77    0.65
   8   7   3    0.49    0.60
  -2   8  -5    4.16    1.12
  -2   8  -4    6.19    1.25
  -2   8  -3    2.89    1.07
  -2   8  -2    0.81    0.92
  -2   8  -1    0.56    0.91
  -2   8   0   11.22    1.36
  -2   8   1   -0.92    0.86
  -2   8   2    0.04    0.78
  -2   8   3    0.42    0.83
  -2   8   4   -0.06    0.82
  -2   8   5   -0.20    0.92
  -2   8   6   -0.12    0.85
  -1   8  -6   -0.32    0.91
  -1   8  -5   -0.23    0.76
  -1   8  -4    0.65    0.82
  -1   8  -3    3.22    0.95
  -1   8  -2    5.26    1.11
  -1   8  -1    0.54    0.78
  -1   8   0    2.99    0.95
  -1   8   1   10.94    1.23
  -1   8   2    1.06    0.75
  -1   8   3   -0.14    0.77
  -1   8   4    1.06    0.85
  -1   8   5    0.15    0.71
  -1   8   6    2.52    1.04
  -1   8   7    0.05    0.83
  -1   8   8    2.73    1.04
   0   8  -5    1.99    0.88
   0   8  -4    6.74    1.01
   0   8  -3    5.03    0.97
   0   8  -2    0.04    0.74
   0   8  -1   -0.27    0.69
   0   8   0    7.71    0.99
   0   8   1    0.54    0.70
   0   8   2   -0.03    0.63
   0   8   3   -0.12    0.66
   0   8   4    0.87    0.74
   0   8   5    1.94    0.80
   0   8   6    0.82    0.79
   0   8   7   -0.19    0.77
   0   8   8    0.78    0.81
   0   8   9   -0.35    0.79
   1   8  -5   -0.04    0.64
   1   8  -4   -0.16    0.63
   1   8  -3    1.18    0.73
   1   8  -2    0.57    0.65
   1   8  -1    0.31    0.68
   1   8   0    3.61    0.89
   1   8   1    0.97    0.69
   1   8   2   -0.54    0.63
   1   8   3    0.76    0.62
   1   8   4    0.58    0.69
   1   8   5    1.28    0.80
   1   8   6    0.40    0.66
   1   8   7    2.42    0.78
   1   8   8    0.02    0.73
   1   8   9    0.31    0.73
   1   8  10   -0.34    0.77
   2   8  -5    4.33    0.91
   2   8  -4    0.52    0.62
   2   8  -3    0.10    0.60
   2   8  -2    0.55    0.68
   2   8  -1    1.40    0.70
   2   8   0    0.23    0.60
   2   8   1    0.97    0.62
   2   8   2    0.18    0.60
   2   8   3    0.87    0.63
   2   8   4    2.16    0.69
   2   8   5    0.71    0.63
   2   8   6    3.52    0.87
   2   8   7    0.24    0.69
   2   8   8    1.43    0.74
   2   8   9    1.30    0.77
   2   8  10    0.80    0.77
   3   8  -4   -0.01    0.62
   3   8  -3    0.50    0.53
   3   8  -2    6.14    0.78
   3   8  -1    1.87    0.63
   3   8   0    0.40    0.57
   3   8   1    6.32    0.87
   3   8   2    0.48    0.58
   3   8   3    1.18    0.72
   3   8   4    1.67    0.78
   3   8   5    3.00    0.75
   3   8   6   -0.06    0.57
   3   8   7    0.03    0.58
   3   8   8    6.96    1.02
   3   8   9    1.82    0.75
   3   8  10    0.50    0.74
   4   8  -4    0.14    0.60
   4   8  -3   11.85    1.19
   4   8  -2    0.12    0.62
   4   8  -1   14.48    1.22
   4   8   0   10.06    1.03
   4   8   1   11.13    1.06
   4   8   2    1.21    0.59
   4   8   3    5.10    0.81
   4   8   4   16.75    1.29
   4   8   5    9.16    1.08
   4   8   6    1.01    0.63
   4   8   7    8.52    1.05
   4   8   8    3.45    0.82
   4   8   9    0.44    0.65
   4   8  10    0.15    0.66
   5   8  -4    6.92    1.03
   5   8  -3    0.18    0.58
   5   8  -2    2.48    0.77
   5   8  -1    2.50    0.68
   5   8   0    2.74    0.70
   5   8   1    0.30    0.63
   5   8   2    1.48    0.65
   5   8   3   15.03    1.21
   5   8   4    2.58    0.72
   5   8   5    0.47    0.61
   5   8   6    3.81    0.79
   5   8   7    3.14    0.87
   5   8   8   -0.12    0.60
   5   8   9   -0.01    0.64
   5   8  10    0.85    0.77
   6   8  -3    0.17    0.72
   6   8  -2    0.25    0.64
   6   8  -1    0.00    0.59
   6   8   0   -0.12    0.55
   6   8   1    0.69    0.60
   6   8   2    1.46    0.63
   6   8   3   -0.43    0.56
   6   8   4    5.10    0.94
   6   8   5    1.00    0.62
   6   8   6    0.35    0.56
   6   8   7   -0.46    0.57
   6   8   8    0.74    0.72
   7   8  -2    0.78    0.53
   7   8  -1    0.63    0.55
   7   8   0    1.34    0.69
   7   8   1    1.99    0.75
   7   8   2    0.26    0.55
   0   9  -3    0.12    0.88
   0   9  -2    0.55    0.86
   0   9  -1    1.19    0.95
   0   9   0    3.45    1.08
   0   9   1    0.33    0.82
   0   9   2    0.77    0.89
   0   9   3   -0.31    0.76
   1   9  -4    5.01    1.07
   1   9  -3    0.41    0.81
   1   9  -2    0.64    0.76
   1   9  -1   -0.41    0.73
   1   9   0    0.16    0.76
   1   9   1    0.44    0.72
   1   9   2    0.58    0.73
   1   9   3    0.07    0.80
   1   9   4    1.29    0.92
   1   9   5    1.02    0.84
   1   9   6    1.49    0.83
   2   9  -4    2.41    0.87
   2   9  -3    6.28    1.03
   2   9  -2    1.96    0.82
   2   9  -1   -0.06    0.74
   2   9   0    1.18    0.77
   2   9   1    1.60    0.82
   2   9   2    0.08    0.76
   2   9   3   -0.19    0.63
   2   9   4    0.64    0.76
   2   9   5    0.05    0.75
   2   9   6    0.03    0.76
   2   9   7    1.90    0.85
   3   9  -4    4.10    0.97
   3   9  -3    0.70    0.78
   3   9  -2    1.14    0.71
   3   9  -1    0.24    0.70
   3   9   0    0.36    0.78
   3   9   1    0.04    0.60
   3   9   2    0.44    0.60
   3   9   3    0.35    0.72
   3   9   4    0.58    0.70
   3   9   5    0.45    0.72
   3   9   6    0.10    0.75
   3   9   7    4.84    0.99
   4   9  -4    5.10    1.00
   4   9  -3    2.43    0.86
   4   9  -2    1.48    0.85
   4   9  -1   -0.49    0.63
   4   9   0    1.57    0.88
   4   9   1    5.02    1.03
   4   9   2    2.24    0.86
   4   9   3   -0.15    0.74
   4   9   4    0.04    0.62
   4   9   5   -0.10    0.66
   4   9   6   -0.17    0.65
   5   9  -3   -0.19    0.75
   5   9  -2    1.09    0.87
   5   9  -1   -0.17    0.62
   5   9   0    1.30    0.74
   5   9   1    4.92    1.03
   5   9   2   -0.21    0.63
   5   9   3   -0.05    0.65
   5   9   4   -0.07    0.60
   0   0   0    0.00    0.00
;
_shelx_res_checksum     80801
_shelx_res_file
;
TITL ow1a in P-1
CELL 0.71073   7.1943   7.3259  13.2263  85.124  85.542  72.938
ZERR    2.00   0.0008   0.0008   0.0015   0.002   0.002   0.002
LATT  1
SFAC C H N O
UNIT 24 40 4 8
L.S. 24
ACTA 50
BOND $H
EQIV $1 x, y+1, z
HTAB C3 O2_$1
EQIV $2 x+1, y, z
HTAB C4 O1_$2
FMAP 2
PLAN 20
HTAB
WGHT    0.102100
FVAR       0.40313   0.02971   0.05034   0.03957   0.04173   0.12184
O1    4    0.151517   -0.204609    0.421949    11.00000    0.02510    0.03514 =
         0.07390    0.00310    0.00304   -0.01049
O2    4    0.394645   -0.436874    0.356453    11.00000    0.05298    0.02682 =
         0.06481   -0.00880    0.00799   -0.01751
O3    4    0.270948    0.430603   -0.041533    11.00000    0.06082    0.08111 =
         0.04346    0.00469   -0.00007   -0.03483
O4    4    0.237909    0.182798   -0.131252    11.00000    0.09506    0.07177 =
         0.04558   -0.01083   -0.00024   -0.00587
N1    3    0.394025    0.048975    0.364209    11.00000    0.02642    0.01990 =
         0.02902   -0.00093   -0.00070   -0.00563
N2    3    0.643275   -0.197683    0.387598    11.00000    0.02365    0.02330 =
         0.02759    0.00000   -0.00008   -0.00583
C1    1    0.449753   -0.143523    0.377455    11.00000    0.02477    0.02099 =
         0.02480   -0.00058   -0.00100   -0.00528
C2    1    0.318237   -0.274247    0.385661    11.00000    0.03253    0.02473 =
         0.03363    0.00508   -0.00630   -0.01142
C3    1    0.553577    0.114701    0.365666    11.00000    0.03420    0.02433 =
         0.03411   -0.00259   -0.00125   -0.01398
AFIX  43
H3    2    0.554517    0.241764    0.357243    11.00000   21.00000
AFIX   0
C4    1    0.709009   -0.039053    0.381581    11.00000    0.02853    0.03313 =
         0.03267   -0.00194   -0.00058   -0.01465
AFIX  43
H4    2    0.836602   -0.037723    0.387376    11.00000   21.00000
AFIX   0
C5    1    0.768421   -0.393576    0.407634    11.00000    0.03011    0.02632 =
         0.04532    0.00415   -0.00426   -0.00124
AFIX 137
H5A   2    0.725063   -0.446808    0.470739    11.00000   31.00000
H5B   2    0.900452   -0.391598    0.411730    11.00000   31.00000
H5C   2    0.761597   -0.470439    0.353537    11.00000   31.00000
AFIX   0
C6    1    0.195627    0.175550    0.346901    11.00000    0.02721    0.02109 =
         0.03901    0.00040   -0.00188   -0.00149
AFIX  23
H6A   2    0.193983    0.307581    0.351042    11.00000   41.00000
H6B   2    0.105619    0.146517    0.399904    11.00000   41.00000
AFIX   0
C7    1    0.128395    0.152054    0.243909    11.00000    0.03453    0.03144 =
         0.04474    0.00460   -0.00750   -0.00777
AFIX  23
H7A   2    0.125179    0.021027    0.241630    11.00000   41.00000
H7B   2   -0.003575    0.234476    0.237394    11.00000   41.00000
AFIX   0
C8    1    0.254255    0.197982    0.153741    11.00000    0.03979    0.04541 =
         0.04205    0.00433   -0.00372   -0.00770
AFIX  23
H8A   2    0.265562    0.325794    0.158002    11.00000   41.00000
H8B   2    0.383849    0.108888    0.156615    11.00000   41.00000
AFIX   0
C9    1    0.172452    0.186813    0.053335    11.00000    0.05738    0.04462 =
         0.04362    0.00324   -0.00607   -0.01279
AFIX  23
H9A   2    0.041442    0.273367    0.051814    11.00000   41.00000
H9B   2    0.163530    0.058136    0.049109    11.00000   41.00000
AFIX   0
C10   1    0.291493    0.236178   -0.039375    11.00000    0.06153    0.06283 =
         0.03880   -0.00285   -0.00429   -0.00211
AFIX  13
H10   2    0.428759    0.167153   -0.030300    11.00000   51.00000
AFIX   0
C11   1    0.400385    0.490062   -0.116201    11.00000    0.07916    0.17956 =
         0.05426    0.02228   -0.00083   -0.07604
AFIX 137
H11A  2    0.532194    0.416984   -0.104296    11.00000   61.00000
H11B  2    0.386489    0.623519   -0.111543    11.00000   61.00000
H11C  2    0.369172    0.469509   -0.182777    11.00000   61.00000
AFIX   0
C12   1    0.041939    0.275432   -0.154520    11.00000    0.08230    0.08191 =
         0.04812   -0.00280   -0.00704   -0.03907
AFIX 137
H12A  2   -0.043493    0.222187   -0.110030    11.00000   61.00000
H12B  2    0.024246    0.256974   -0.223726    11.00000   61.00000
H12C  2    0.012479    0.409806   -0.145545    11.00000   61.00000
AFIX   0
HKLF 4
REM  ow1a in P-1
REM R1 =  0.0539 for    1962 Fo > 4sig(Fo)  and  0.0900 for all    3192 data
REM    171 parameters refined using      0 restraints
END
WGHT      0.1021      0.0000
REM Instructions for potential hydrogen bonds
HTAB C3 O2_$1
HTAB C4 O1_$2
EQIV $3 -x+1, -y-1, -z+1
HTAB C5 O2_$3
HTAB C5 O1_$2
HTAB C6 O1
EQIV $4 -x, -y+1, -z
HTAB C9 O3_$4
REM Highest difference peak  0.269,  deepest hole -0.322,  1-sigma level  0.055
Q1    1   0.5024  0.3193 -0.1169  11.00000  0.05    0.27
Q2    1   0.4433  0.2243 -0.0623  11.00000  0.05    0.27
Q3    1   0.0894  0.4043 -0.1154  11.00000  0.05    0.23
Q4    1  -0.0675  0.3106 -0.1052  11.00000  0.05    0.20
Q5    1   0.4407  0.3758 -0.1871  11.00000  0.05    0.19
Q6    1   0.4027  0.0722 -0.0467  11.00000  0.05    0.18
Q7    1  -0.0228  0.0607  0.0843  11.00000  0.05    0.17
Q8    1   0.4033 -0.0483  0.3809  11.00000  0.05    0.16
Q9    1   0.5027  0.5155 -0.0803  11.00000  0.05    0.16
Q10   1   0.0652  0.1629  0.0556  11.00000  0.05    0.16
Q11   1   0.2596  0.7041 -0.0794  11.00000  0.05    0.15
Q12   1   0.5532 -0.1775  0.3947  11.00000  0.05    0.15
Q13   1   0.1225 -0.0371  0.0650  11.00000  0.05    0.15
Q14   1   0.3870 -0.2032  0.3956  11.00000  0.05    0.15
Q15   1   0.5246  0.2567 -0.0139  11.00000  0.05    0.15
Q16   1  -0.0783  0.3878  0.0573  11.00000  0.05    0.15
Q17   1   0.1211  0.5232 -0.0015  11.00000  0.05    0.15
Q18   1   0.5670  0.6075 -0.0555  11.00000  0.05    0.14
Q19   1   0.0713  0.0128 -0.0989  11.00000  0.05    0.14
Q20   1   0.5938  0.1220 -0.0426  11.00000  0.05    0.14
;
_shelxl_version_number       20.13
