# Supplementary material for: 1-(5,5-Di­meth­oxy­pent­yl)-3-methyl­imidazolium-2-carboxyl­ate
Source: Acta Crystallogr Sect E Struct Rep Online. 2013 Oct 5;69(Pt 11):o1611. doi: 10.1107/S1600536813027013 (PMC3884286; doi:10.1107/S1600536813027013)
Supplement: Supplementary file 2 [file e-69-o1611-Isup2.hkl]

#
# h,k,l, Fc-squared, Fo-squared, sigma(Fo-squared), status flag
#
data_I
_shelx_title ' ow1a in P-1'
_shelx_refln_list_code          4
_shelx_F_calc_maximum       94.67
_exptl_crystal_F_000       276.00
_reflns_d_resolution_high  0.7499

loop_
 _space_group_symop_operation_xyz
 'x, y, z'
 '-x, -y, -z'

_cell_length_a     7.1943
_cell_length_b     7.3259
_cell_length_c    13.2263
_cell_angle_alpha  85.124
_cell_angle_beta   85.542
_cell_angle_gamma  72.938

_shelx_F_squared_multiplier     1.000

loop_
 _refln_index_h
 _refln_index_k
 _refln_index_l
 _refln_F_squared_calc
 _refln_F_squared_meas
 _refln_F_squared_sigma
 _refln_observed_status
   1   0   0        772.88        792.45         3.64 o
   2   0   0       2016.20       1766.43         7.08 o
   3   0   0          2.16          0.70         0.52 o
   4   0   0         15.74         20.71         1.19 o
   5   0   0         55.82         55.77         2.05 o
   6   0   0          9.61         11.64         2.39 o
   7   0   0         38.06         43.26         3.70 o
   8   0   0          0.10         -1.16         2.72 o
  -8   1   0          6.46          2.27         2.82 o
  -7   1   0          2.64          0.65         2.50 o
  -6   1   0        119.76        113.41         6.95 o
  -5   1   0          5.72          8.63         1.47 o
  -4   1   0          0.17         -0.74         0.74 o
  -3   1   0       1224.31       1146.57         6.01 o
  -2   1   0        185.84        174.31         3.04 o
  -1   1   0       3537.25       3170.47        11.68 o
   0   1   0        377.20        365.56         2.43 o
   1   1   0       3506.12       3072.20        11.16 o
   2   1   0        161.40        133.19         2.10 o
   3   1   0        102.38        121.99         1.83 o
   4   1   0        224.31        236.74         3.86 o
   5   1   0         52.21         48.61         1.94 o
   6   1   0         21.24         23.27         2.18 o
   7   1   0         93.23        103.83         4.86 o
   8   1   0          2.46          4.21         2.96 o
   9   1   0          1.16          0.18         3.14 o
  -8   2   0          8.69         11.56         3.63 o
  -7   2   0          4.80          3.42         2.70 o
  -6   2   0          4.17          4.19         2.37 o
  -5   2   0         50.19         46.29         2.67 o
  -4   2   0          0.39         -0.16         1.06 o
  -3   2   0         53.07         63.83         1.66 o
  -2   2   0         48.03         41.79         1.21 o
  -1   2   0         35.79         32.54         1.05 o
   0   2   0        942.02        860.30         4.96 o
   1   2   0       3306.52       2831.79        11.87 o
   2   2   0        344.48        335.61         2.63 o
   3   2   0         28.54         43.96         1.37 o
   4   2   0         49.78         65.72         1.81 o
   5   2   0        365.24        349.57         3.83 o
   6   2   0        404.58        411.26         6.13 o
   7   2   0         32.48         30.45         3.11 o
   8   2   0          0.00         -1.63         2.55 o
   9   2   0          0.66          1.85         3.30 o
  -7   3   0          5.84          9.46         3.39 o
  -6   3   0          9.12          5.65         2.56 o
  -5   3   0         45.86         49.96         3.03 o
  -4   3   0         33.71         39.23         2.55 o
  -3   3   0         37.33         40.57         2.23 o
  -2   3   0        235.95        233.16         2.62 o
  -1   3   0        129.94        148.33         4.52 o
   0   3   0       2120.84       2025.12         9.51 o
   1   3   0         29.53         36.70         2.12 o
   2   3   0          0.32          3.19         0.64 o
   3   3   0       1136.41       1164.20         7.53 o
   4   3   0          4.49          2.57         0.84 o
   5   3   0          4.18          2.63         1.03 o
   6   3   0         17.28         14.02         1.74 o
   7   3   0          0.21          0.09         1.69 o
   8   3   0         19.02         19.48         4.71 o
   9   3   0          0.20         -0.28         3.04 o
  -7   4   0          0.34         -1.78         3.82 o
  -6   4   0          1.51         -1.24         2.86 o
  -5   4   0         13.22         12.08         2.21 o
  -4   4   0         17.91         19.16         2.24 o
  -3   4   0        624.70        631.95         7.10 o
  -2   4   0         98.31         93.92         2.86 o
  -1   4   0        110.35        126.84         2.31 o
   0   4   0         10.01         10.73         0.98 o
   1   4   0        406.57        340.38         4.33 o
   2   4   0          0.02          0.76         0.88 o
   3   4   0         53.43         37.00         1.47 o
   4   4   0          0.17          1.23         1.19 o
   5   4   0          2.60          2.27         1.31 o
   6   4   0         22.55         17.64         2.49 o
   7   4   0          2.35          1.32         2.04 o
   8   4   0         37.24         30.50         3.60 o
   9   4   0         13.47         11.66         5.32 o
  -6   5   0          3.47          7.37         4.25 o
  -5   5   0         65.07         74.48         4.15 o
  -4   5   0          0.64          1.38         1.90 o
  -3   5   0          3.47          3.38         1.79 o
  -2   5   0        465.08        453.17         6.10 o
  -1   5   0          5.15          7.01         1.91 o
   0   5   0        439.17        388.03         5.05 o
   1   5   0         32.17         38.87         2.27 o
   2   5   0        119.44        116.70         3.16 o
   3   5   0         25.49         26.61         2.00 o
   4   5   0         20.44         21.13         1.83 o
   5   5   0         46.34         41.75         3.24 o
   6   5   0         40.37         27.41         3.57 o
   7   5   0          3.04          1.88         2.60 o
   8   5   0          4.33          4.90         2.94 o
   9   5   0          6.67          7.70         3.76 o
  -5   6   0         15.40         18.71         4.12 o
  -4   6   0          6.41          4.54         3.15 o
  -3   6   0         33.87         33.11         3.78 o
  -2   6   0        187.28        188.96         6.04 o
  -1   6   0        286.28        240.44         6.49 o
   0   6   0          0.70          2.64         1.54 o
   1   6   0         91.83         91.45         3.24 o
   2   6   0        242.01        240.79         4.76 o
   3   6   0        123.26        124.65         3.57 o
   4   6   0          0.28         -1.35         1.35 o
   5   6   0          7.84         10.90         2.59 o
   6   6   0          4.85          6.71         2.34 o
   7   6   0          0.40          0.22         2.37 o
   8   6   0          4.63          2.74         2.89 o
  -4   7   0          0.39         -1.11         4.86 o
  -3   7   0          0.16          3.10         3.30 o
  -2   7   0          0.33         -1.35         3.03 o
  -1   7   0         22.98         28.18         4.92 o
   0   7   0          8.83          9.59         2.90 o
   1   7   0        129.31        113.70         3.95 o
   2   7   0         65.08         55.82         3.27 o
   3   7   0          0.00         -0.31         1.59 o
   4   7   0         15.35         15.44         2.22 o
   5   7   0          2.17          3.90         2.26 o
   6   7   0          0.75         -2.11         2.11 o
   7   7   0          0.01         -1.24         3.09 o
   8   7   0          9.69         11.85         3.53 o
  -2   8   0         52.47         58.03        10.15 o
  -1   8   0         10.46         14.98         3.82 o
   0   8   0         40.56         46.29         4.17 o
   1   8   0         12.48         18.99         3.36 o
   2   8   0          0.01          0.54         2.01 o
   3   8   0          3.78          4.39         2.44 o
   4   8   0         63.60         59.36         3.76 o
   5   8   0         23.76         21.16         5.38 o
   6   8   0          0.25          0.24         2.33 o
   7   8   0          7.54          8.76         3.34 o
   0   9   0         13.16         17.27         4.05 o
   1   9   0          0.07         -0.42         3.19 o
   2   9   0          3.81          4.06         3.14 o
   3   9   0          2.99          1.19         2.61 o
   4   9   0          5.98          7.64         2.88 o
   5   9   0          7.69          7.63         3.47 o
  -5  -9   1          0.18         -1.44         2.91 o
  -4  -9   1          0.21         -0.40         2.45 o
  -3  -9   1          0.25          1.63         2.51 o
  -2  -9   1          0.00         -1.79         3.28 o
  -1  -9   1          0.55         -2.40         3.15 o
   0  -9   1          6.80         10.16         3.77 o
  -7  -8   1          5.56          3.88         3.38 o
  -6  -8   1          0.01         -0.71         2.57 o
  -5  -8   1         13.72         15.91         3.15 o
  -4  -8   1         71.10         92.01         4.32 o
  -3  -8   1          9.24         14.66         2.42 o
  -2  -8   1          8.17         10.47         2.41 o
  -1  -8   1          1.87         -0.05         2.72 o
   0  -8   1          0.11         -0.26         2.81 o
   1  -8   1          3.74          2.32         3.21 o
   2  -8   1          2.23          1.94         3.38 o
  -8  -7   1          2.25          0.35         4.92 o
  -7  -7   1          0.01         -1.54         2.90 o
  -6  -7   1          0.58          1.35         2.44 o
  -5  -7   1          0.36         -1.70         2.71 o
  -4  -7   1          2.46         -0.04         1.74 o
  -3  -7   1         16.83         22.95         2.55 o
  -2  -7   1        187.48        178.24         4.59 o
  -1  -7   1        112.95        112.70         3.83 o
   0  -7   1          0.10         -0.29         2.22 o
   1  -7   1          3.36          8.46         3.20 o
   2  -7   1         13.05         14.84         3.55 o
   3  -7   1         29.49         25.64         3.91 o
   4  -7   1         11.55         11.38         5.41 o
  -8  -6   1          5.72          6.06         3.20 o
  -7  -6   1          0.04         -0.67         2.10 o
  -6  -6   1         35.50         29.06         3.31 o
  -5  -6   1        205.49        188.87         4.68 o
  -4  -6   1         14.59         17.06         2.10 o
  -3  -6   1         39.56         42.53         2.74 o
  -2  -6   1          7.72          3.43         1.45 o
  -1  -6   1         10.46          5.75         1.60 o
   0  -6   1          3.74          3.12         1.51 o
   1  -6   1        115.94         99.71         4.63 o
   2  -6   1         23.86         15.80         2.87 o
   3  -6   1          0.49          0.79         2.66 o
   4  -6   1          7.71          9.72         3.46 o
   5  -6   1          0.07          1.41         3.28 o
  -9  -5   1          3.26          2.22         4.43 o
  -8  -5   1          0.24         -1.42         2.65 o
  -7  -5   1          0.84          2.37         2.44 o
  -6  -5   1         39.67         25.28         2.78 o
  -5  -5   1          1.67         -0.60         1.42 o
  -4  -5   1          3.63          2.58         1.38 o
  -3  -5   1         67.65         69.92         2.80 o
  -2  -5   1         69.37         71.25         2.74 o
  -1  -5   1        102.19         93.23         2.84 o
   0  -5   1        139.80        145.36         5.49 o
   1  -5   1          9.95         11.27         1.65 o
   2  -5   1          1.64          1.82         2.00 o
   3  -5   1         21.82         22.53         2.28 o
   4  -5   1        131.96        137.02         4.40 o
   5  -5   1          7.46          6.41         2.53 o
   6  -5   1          1.25         -0.76         3.02 o
  -9  -4   1          1.67          1.66         4.43 o
  -8  -4   1         69.39         84.76         5.20 o
  -7  -4   1         23.11         27.22         3.27 o
  -6  -4   1        183.05        186.97         5.44 o
  -5  -4   1        177.70        189.49         4.01 o
  -4  -4   1        116.13        101.97         2.90 o
  -3  -4   1         40.44         43.45         2.19 o
  -2  -4   1         49.79         66.74         2.32 o
  -1  -4   1          0.71         -0.18         0.87 o
   0  -4   1        249.17        275.92         4.76 o
   1  -4   1        739.17        752.03         5.42 o
   2  -4   1         68.66         65.24         2.57 o
   3  -4   1          5.48          6.63         1.57 o
   4  -4   1         17.59         18.47         2.20 o
   5  -4   1          9.68          6.75         2.05 o
   6  -4   1          7.69          8.27         3.20 o
   7  -4   1          1.38         -0.74         4.12 o
  -9  -3   1          2.27          8.18         5.17 o
  -8  -3   1          0.94          4.03         2.64 o
  -7  -3   1          2.10          1.30         1.67 o
  -6  -3   1        176.91        180.60         4.20 o
  -5  -3   1         13.29         13.51         1.36 o
  -4  -3   1         43.02         46.39         1.81 o
  -3  -3   1        113.80        111.06         2.02 o
  -2  -3   1        252.37        253.42         3.37 o
  -1  -3   1        113.50         83.27         2.65 o
   0  -3   1          2.58         -0.14         0.55 o
   1  -3   1         21.64         31.99         1.34 o
   2  -3   1        505.40        508.35         4.11 o
   3  -3   1         14.31         12.63         2.00 o
   4  -3   1        313.60        306.26         5.13 o
   5  -3   1          3.62          0.97         1.62 o
   6  -3   1         10.73         11.12         4.00 o
   7  -3   1          1.34         -0.81         2.87 o
  -9  -2   1          0.45          0.67         3.15 o
  -8  -2   1          3.69          3.39         2.72 o
  -7  -2   1         34.51         44.83         3.72 o
  -6  -2   1        208.17        197.23         4.11 o
  -5  -2   1          0.93          1.63         0.94 o
  -4  -2   1          7.65          9.27         1.08 o
  -3  -2   1         44.96         40.41         1.37 o
  -2  -2   1        735.17        784.54         4.36 o
  -1  -2   1        465.63        391.59         3.44 o
   0  -2   1        359.16        348.87         3.53 o
   1  -2   1        242.81        257.48         2.66 o
   2  -2   1        718.09        741.11         4.60 o
   3  -2   1        400.81        417.79         4.96 o
   4  -2   1        392.09        385.16         5.17 o
   5  -2   1         56.06         53.83         3.28 o
   6  -2   1         37.18         28.77         3.18 o
   7  -2   1          7.71          4.27         2.89 o
   8  -2   1          0.18          0.32         3.32 o
  -9  -1   1          2.19          0.26         2.97 o
  -8  -1   1          3.44          5.52         2.94 o
  -7  -1   1         92.40         89.46         4.59 o
  -6  -1   1         83.24         83.57         4.22 o
  -5  -1   1          0.00          0.04         0.92 o
  -4  -1   1          2.44          0.09         0.73 o
  -3  -1   1        224.11        214.59         2.84 o
  -2  -1   1          3.66          3.68         0.51 o
  -1  -1   1          1.06          4.17         0.52 o
   0  -1   1       2253.79       2226.72         8.46 o
   1  -1   1       2108.87       1925.20         7.36 o
   2  -1   1         90.83        124.73         1.72 o
   3  -1   1        517.98        484.38         3.74 o
   4  -1   1         13.33         20.35         1.18 o
   5  -1   1         56.44         61.67         3.04 o
   6  -1   1        136.69        131.58         5.02 o
   7  -1   1          6.84          7.36         2.88 o
   8  -1   1         28.10         34.89         4.44 o
  -8   0   1         13.12          9.75         3.26 o
  -7   0   1          0.57          1.79         2.31 o
  -6   0   1         22.28         23.06         2.99 o
  -5   0   1        196.16        196.87         3.80 o
  -4   0   1         36.40         31.44         1.50 o
  -3   0   1        402.70        389.56         3.23 o
  -2   0   1          3.82          9.42         0.63 o
  -1   0   1       1373.49       1369.32         5.57 o
   0   0   1        316.78         67.85         8.77 o
   1   0   1        257.44        228.44         1.90 o
   2   0   1        535.75        404.11         3.42 o
   3   0   1         47.40         53.96         1.34 o
   4   0   1        899.41        964.91         5.86 o
   5   0   1         18.16         17.25         1.34 o
   6   0   1          6.70         13.12         2.48 o
   7   0   1          1.97         -0.41         2.26 o
   8   0   1          0.63          3.21         3.06 o
  -8   1   1         16.79         18.80         3.70 o
  -7   1   1          6.85          9.17         2.90 o
  -6   1   1         24.61         28.44         3.11 o
  -5   1   1         10.17         14.91         2.17 o
  -4   1   1         34.12         41.72         2.10 o
  -3   1   1         91.26        104.52         1.68 o
  -2   1   1         84.09         94.93         1.97 o
  -1   1   1       3443.45       2901.59        11.94 o
   0   1   1         50.61         29.02         0.66 o
   1   1   1       1611.57       1449.34         5.94 o
   2   1   1        486.14        515.69         3.46 o
   3   1   1         76.67         67.67         1.67 o
   4   1   1        107.39        132.39         2.23 o
   5   1   1          9.14         11.20         1.39 o
   6   1   1        116.82         96.33         3.18 o
   7   1   1         40.22         37.48         6.61 o
   8   1   1         13.09         17.29         4.28 o
   9   1   1          0.04          2.33         3.06 o
  -8   2   1          8.73          2.09         3.50 o
  -7   2   1          5.58          5.33         2.83 o
  -6   2   1         91.00         92.39         4.65 o
  -5   2   1          0.18          0.17         1.41 o
  -4   2   1        150.10        152.31         3.48 o
  -3   2   1         56.15         69.25         2.41 o
  -2   2   1         10.86          8.15         0.99 o
  -1   2   1         68.78         53.62         1.24 o
   0   2   1       1436.04       1411.57         6.12 o
   1   2   1         10.41         36.53         1.08 o
   2   2   1         12.23          9.24         0.91 o
   3   2   1        254.74        244.27         3.11 o
   4   2   1         66.33         66.55         1.72 o
   5   2   1        145.64        179.47         4.24 o
   6   2   1         51.21         56.45         2.75 o
   7   2   1          0.64         -0.16         1.61 o
   8   2   1          0.74         -0.39         2.51 o
   9   2   1          2.31          2.93         3.23 o
  -7   3   1          1.98          7.93         3.21 o
  -6   3   1         13.81         12.21         2.32 o
  -5   3   1          8.59         10.53         1.94 o
  -4   3   1          0.89          0.29         1.26 o
  -3   3   1          1.70          1.21         1.18 o
  -2   3   1        187.81        208.08         2.43 o
  -1   3   1        451.96        432.68         3.43 o
   0   3   1         58.43         40.81         1.39 o
   1   3   1        319.55        323.86         5.67 o
   2   3   1       1745.28       1727.52         8.64 o
   3   3   1        290.23        361.01         3.29 o
   4   3   1          0.19          0.61         0.73 o
   5   3   1          0.11          0.13         1.11 o
   6   3   1         21.27         22.92         2.53 o
   7   3   1          4.29          4.48         1.82 o
   8   3   1         10.88          9.58         2.11 o
   9   3   1          1.18         -0.31         4.22 o
  -7   4   1          1.83          2.83         4.43 o
  -6   4   1          9.40         10.79         2.65 o
  -5   4   1          7.76         15.10         2.38 o
  -4   4   1        152.91        124.34         3.84 o
  -3   4   1         65.01         68.43         3.04 o
  -2   4   1          7.14          6.49         1.39 o
  -1   4   1         11.22         14.40         1.14 o
   0   4   1         44.91         44.83         1.71 o
   1   4   1       1077.80       1014.72         5.84 o
   2   4   1         14.25         12.85         0.94 o
   3   4   1         20.98         32.23         1.55 o
   4   4   1         82.75         86.58         2.16 o
   5   4   1          9.61         10.24         1.55 o
   6   4   1         52.54         56.75         3.67 o
   7   4   1         11.84         10.72         2.52 o
   8   4   1         23.41         25.64         3.52 o
   9   4   1         12.90         10.89         3.82 o
  -6   5   1          1.28         -0.74         2.51 o
  -5   5   1         29.97         39.89         3.79 o
  -4   5   1          1.06          1.63         1.94 o
  -3   5   1          0.01         -0.29         1.72 o
  -2   5   1          2.17         -0.22         1.39 o
  -1   5   1          9.43         15.64         1.68 o
   0   5   1         49.83         39.23         2.27 o
   1   5   1          8.50          2.37         1.24 o
   2   5   1        166.15        164.89         3.59 o
   3   5   1          1.30          1.01         1.14 o
   4   5   1         71.85         85.24         3.67 o
   5   5   1         55.52         49.18         3.82 o
   6   5   1          6.99          8.16         2.23 o
   7   5   1         26.08         31.79         3.48 o
   8   5   1         40.52         63.51         4.89 o
   9   5   1          1.21          1.77         3.06 o
  -5   6   1          2.35          5.23         3.57 o
  -4   6   1         10.42          6.37         3.25 o
  -3   6   1         28.71         34.21         3.96 o
  -2   6   1        156.29        142.18         5.39 o
  -1   6   1          0.24         -0.93         2.33 o
   0   6   1          0.21          3.15         2.16 o
   1   6   1         22.03         19.83         2.07 o
   2   6   1        625.08        628.84         7.26 o
   3   6   1          7.42          4.68         1.49 o
   4   6   1          7.64          9.51         1.74 o
   5   6   1          0.00          0.82         1.85 o
   6   6   1         29.15         29.97         4.07 o
   7   6   1          2.29          4.38         2.42 o
   8   6   1          0.22          0.19         2.83 o
  -4   7   1         10.31          4.62         4.95 o
  -3   7   1          2.81          1.59         2.98 o
  -2   7   1         19.00         14.27         3.30 o
  -1   7   1          2.95          5.98         2.63 o
   0   7   1          8.43          8.78         2.85 o
   1   7   1          1.70          1.38         2.26 o
   2   7   1          0.78         -0.50         1.72 o
   3   7   1          1.46          2.48         1.68 o
   4   7   1          1.14          1.57         1.88 o
   5   7   1          0.00         -0.06         1.78 o
   6   7   1          1.93          0.37         2.92 o
   7   7   1         14.17         12.48         3.02 o
   8   7   1         10.97         13.05         8.61 o
  -2   8   1          3.59         -1.45         3.97 o
  -1   8   1         56.10         64.61         5.35 o
   0   8   1          3.00          2.94         2.91 o
   1   8   1          5.87          4.52         2.79 o
   2   8   1          2.88          5.62         2.19 o
   3   8   1         34.94         32.75         3.06 o
   4   8   1         61.60         68.00         3.95 o
   5   8   1          3.12          2.55         2.74 o
   6   8   1          5.74          5.66         3.06 o
   7   8   1         11.27         14.97         3.68 o
   0   9   1          1.36          3.38         3.50 o
   1   9   1          3.89          1.19         3.11 o
   2   9   1          7.23         10.58         3.71 o
   3   9   1          2.52          1.25         2.37 o
   4   9   1         18.84         24.23         6.71 o
   5   9   1         13.82         22.57         8.80 o
  -5  -9   2          7.28         11.80         4.95 o
  -4  -9   2          4.02          7.35         3.72 o
  -3  -9   2          1.88          4.16         2.63 o
  -2  -9   2          3.91          6.09         5.38 o
  -1  -9   2          7.41          6.89         3.52 o
   0  -9   2          0.79          3.38         5.29 o
  -7  -8   2          1.24          4.80         3.26 o
  -6  -8   2          0.19          0.55         2.87 o
  -5  -8   2          8.41         10.34         2.96 o
  -4  -8   2          1.13          0.29         2.09 o
  -3  -8   2         45.36         36.23         3.04 o
  -2  -8   2          0.03          0.71         1.95 o
  -1  -8   2          1.40          3.41         2.71 o
   0  -8   2          1.20          0.75         3.18 o
   1  -8   2         30.52         32.06         4.18 o
   2  -8   2          2.14          3.49         3.58 o
  -8  -7   2          0.37          1.17         4.43 o
  -7  -7   2          0.35         -0.16         2.95 o
  -6  -7   2          3.51          1.96         2.62 o
  -5  -7   2         32.83         37.34         5.05 o
  -4  -7   2          0.05         -0.11         1.48 o
  -3  -7   2          7.31          9.42         2.07 o
  -2  -7   2         89.01         86.34         3.61 o
  -1  -7   2         43.21         45.53         3.11 o
   0  -7   2          3.38          3.39         3.11 o
   1  -7   2          2.23          1.46         2.70 o
   2  -7   2          9.12          3.77         2.91 o
   3  -7   2         16.45         13.19         3.92 o
   4  -7   2          6.63          6.28         5.97 o
  -8  -6   2         13.41         18.57         3.90 o
  -7  -6   2          3.14          2.65         2.70 o
  -6  -6   2         11.61          4.83         2.23 o
  -5  -6   2         14.67         10.44         2.07 o
  -4  -6   2         57.51         67.33         5.32 o
  -3  -6   2          0.72         -0.92         1.37 o
  -2  -6   2         48.80         51.60         2.74 o
  -1  -6   2         29.83         31.83         2.50 o
   0  -6   2          0.03          1.12         1.50 o
   1  -6   2          9.71         12.92         2.88 o
   2  -6   2         14.34         14.79         3.17 o
   3  -6   2          9.32         13.41         3.13 o
   4  -6   2          7.11          7.79         3.40 o
   5  -6   2          4.93          4.12         3.60 o
  -9  -5   2          0.40         -0.92         4.37 o
  -8  -5   2         25.50         36.18         7.01 o
  -7  -5   2          6.00         10.94         2.72 o
  -6  -5   2        121.95        120.94         5.11 o
  -5  -5   2          8.36          8.70         1.82 o
  -4  -5   2         39.19         41.44         2.49 o
  -3  -5   2          4.53          5.12         1.35 o
  -2  -5   2        289.66        318.54         6.03 o
  -1  -5   2          1.11          0.76         1.10 o
   0  -5   2         79.41         79.42         2.83 o
   1  -5   2         25.71         25.07         2.58 o
   2  -5   2          6.52          6.38         2.11 o
   3  -5   2          1.86         -0.07         1.77 o
   4  -5   2         19.27         15.56         2.42 o
   5  -5   2          2.86          4.14         2.87 o
   6  -5   2          0.00         -1.77         3.25 o
  -9  -4   2          0.19          3.26         4.80 o
  -8  -4   2         32.52         35.45         8.31 o
  -7  -4   2          8.10         13.64         2.47 o
  -6  -4   2          9.53          4.60         2.34 o
  -5  -4   2         72.05         83.61         4.67 o
  -4  -4   2        217.64        238.16         4.21 o
  -3  -4   2         80.06         84.73         2.69 o
  -2  -4   2        431.35        436.16         6.71 o
  -1  -4   2         49.96         63.61         2.19 o
   0  -4   2        103.46        129.77         2.28 o
   1  -4   2        111.97        126.18         2.50 o
   2  -4   2         14.54         19.96         1.36 o
   3  -4   2          1.14          2.14         1.43 o
   4  -4   2         23.78         21.42         2.25 o
   5  -4   2         77.75         92.96         3.94 o
   6  -4   2          5.32          8.56         3.24 o
   7  -4   2          1.04          0.86         4.31 o
  -9  -3   2          0.82         -0.06         4.12 o
  -8  -3   2          2.66          2.20         2.59 o
  -7  -3   2          0.53          1.09         1.64 o
  -6  -3   2         77.94         87.14         3.24 o
  -5  -3   2          1.89          1.62         1.09 o
  -4  -3   2          2.10          1.30         0.87 o
  -3  -3   2          0.09          1.37         0.71 o
  -2  -3   2         91.72         95.79         1.72 o
  -1  -3   2        103.31         94.14         2.31 o
   0  -3   2         14.74         16.86         1.31 o
   1  -3   2          5.92          8.21         1.18 o
   2  -3   2         47.43         58.59         1.82 o
   3  -3   2          1.49         -0.51         1.12 o
   4  -3   2        129.88        131.41         3.60 o
   5  -3   2          2.18         -1.11         1.56 o
   6  -3   2          2.50          3.23         2.75 o
   7  -3   2         11.28          6.35         3.15 o
  -9  -2   2          0.87         -1.81         3.28 o
  -8  -2   2          5.62          4.04         4.03 o
  -7  -2   2         80.63         67.85         4.11 o
  -6  -2   2         83.69         78.21         2.99 o
  -5  -2   2         55.95         59.90         2.20 o
  -4  -2   2        198.23        191.43         2.80 o
  -3  -2   2        328.28        382.71         3.50 o
  -2  -2   2       1436.64       1416.68         6.48 o
  -1  -2   2       1474.97       1412.98         6.34 o
   0  -2   2        124.45        127.58         1.64 o
   1  -2   2        143.65        154.28         2.01 o
   2  -2   2        537.01        518.80         4.39 o
   3  -2   2        310.15        352.79         3.98 o
   4  -2   2          2.31          3.11         1.25 o
   5  -2   2         66.88         66.87         2.87 o
   6  -2   2         80.83         89.64         4.65 o
   7  -2   2          4.36          5.45         2.94 o
   8  -2   2          0.21         -1.86         3.41 o
  -9  -1   2          0.40          0.60         3.27 o
  -8  -1   2         13.78         12.17         3.21 o
  -7  -1   2          0.47          0.80         2.26 o
  -6  -1   2         14.32         21.23         2.65 o
  -5  -1   2         29.36         28.83         2.29 o
  -4  -1   2        192.15        181.30         2.70 o
  -3  -1   2        262.76        275.12         3.25 o
  -2  -1   2        103.82        121.28         1.68 o
  -1  -1   2         29.02         22.11         0.81 o
   0  -1   2          8.47         18.06         0.77 o
   1  -1   2        481.33        416.78         3.09 o
   2  -1   2          6.38          3.98         0.61 o
   3  -1   2         73.34         50.22         1.52 o
   4  -1   2        309.86        352.72         4.13 o
   5  -1   2         11.85         20.38         2.49 o
   6  -1   2        116.58        117.28         6.89 o
   7  -1   2          0.02         -0.33         2.13 o
   8  -1   2          1.61          2.87         2.93 o
  -9   0   2          2.40          3.63         4.98 o
  -8   0   2         25.16         26.24         4.40 o
  -7   0   2          0.45          5.14         2.41 o
  -6   0   2          0.36          1.59         1.55 o
  -5   0   2          0.14         -0.40         1.18 o
  -4   0   2        188.91        198.66         3.54 o
  -3   0   2        285.35        298.56         2.89 o
  -2   0   2        157.00        162.36         1.82 o
  -1   0   2       1159.66       1086.67         4.26 o
   0   0   2        347.90        374.46         2.60 o
   1   0   2        426.84        478.49         2.69 o
   2   0   2       1152.62        983.38         7.78 o
   3   0   2        347.64        351.56         3.30 o
   4   0   2         13.99         25.45         1.38 o
   5   0   2         34.75         34.04         2.08 o
   6   0   2         18.70         16.40         3.66 o
   7   0   2          8.07          5.54         2.39 o
   8   0   2          7.43          9.59         3.37 o
  -8   1   2          3.91          0.44         3.33 o
  -7   1   2          0.09          1.35         2.35 o
  -6   1   2         15.63         15.94         2.07 o
  -5   1   2         50.04         45.54         2.59 o
  -4   1   2        246.02        280.77         4.29 o
  -3   1   2         18.16         24.39         1.14 o
  -2   1   2        175.97        178.28         2.69 o
  -1   1   2        645.29        547.01         3.29 o
   0   1   2       1110.22        982.15         4.34 o
   1   1   2          8.11         12.77         0.60 o
   2   1   2       3998.99       3823.45        15.33 o
   3   1   2          8.19          9.83         1.54 o
   4   1   2          4.06          3.82         0.69 o
   5   1   2         12.13         11.39         1.22 o
   6   1   2          0.66          0.84         1.38 o
   7   1   2          8.61          8.29         2.36 o
   8   1   2         29.10         33.23         3.90 o
   9   1   2          0.04         -0.54         3.11 o
  -8   2   2          0.01         -1.76         3.16 o
  -7   2   2         19.25         20.57         3.60 o
  -6   2   2        127.37        127.29         4.22 o
  -5   2   2         62.38         64.06         3.69 o
  -4   2   2        112.45        118.16         4.56 o
  -3   2   2        126.03        139.74         3.07 o
  -2   2   2        193.27        174.40         2.95 o
  -1   2   2         85.72         83.52         2.51 o
   0   2   2         35.79         31.45         1.06 o
   1   2   2         13.15         10.93         0.66 o
   2   2   2        762.88        768.67         4.24 o
   3   2   2        304.11        317.47         3.83 o
   4   2   2         12.21         11.49         0.90 o
   5   2   2         46.20         45.83         2.30 o
   6   2   2         10.06          9.93         1.67 o
   7   2   2        300.96        279.54         8.78 o
   8   2   2          1.48          2.74         2.62 o
   9   2   2         29.43         30.97         4.19 o
  -7   3   2          3.62          1.70         2.82 o
  -6   3   2          0.23          1.16         1.98 o
  -5   3   2         10.60         10.66         1.98 o
  -4   3   2        144.32        143.16         3.86 o
  -3   3   2         56.14         53.73         2.48 o
  -2   3   2        108.32        110.88         2.78 o
  -1   3   2        193.03        208.23         2.48 o
   0   3   2          1.32          0.92         0.62 o
   1   3   2        757.38        706.92         5.13 o
   2   3   2        130.46        145.37         2.08 o
   3   3   2        119.69        134.24         2.57 o
   4   3   2         12.03          6.63         0.89 o
   5   3   2        124.90        121.93         3.25 o
   6   3   2         38.80         37.09         2.52 o
   7   3   2          0.92          1.77         1.75 o
   8   3   2          2.84          3.62         2.06 o
   9   3   2          8.94          4.46         4.03 o
  -7   4   2          5.39          1.78         4.49 o
  -6   4   2          4.44          1.24         2.18 o
  -5   4   2          5.58          2.35         1.86 o
  -4   4   2        170.49        154.87         4.22 o
  -3   4   2          0.12          0.03         1.38 o
  -2   4   2        175.37        182.87         3.71 o
  -1   4   2        245.96        292.40         3.03 o
   0   4   2        361.34        421.63         3.82 o
   1   4   2          1.19          2.41         0.87 o
   2   4   2          1.34          1.58         0.74 o
   3   4   2          1.15          1.31         0.80 o
   4   4   2        317.12        330.12         3.74 o
   5   4   2        134.73        140.51         3.47 o
   6   4   2         14.73         15.94         2.00 o
   7   4   2          0.01         -0.46         1.91 o
   8   4   2         41.66         43.13         3.90 o
   9   4   2          3.71          5.11         3.94 o
  -6   5   2          1.84          1.03         2.68 o
  -5   5   2          0.66         -0.04         2.19 o
  -4   5   2         22.87         22.53         2.55 o
  -3   5   2         31.51         32.81         3.99 o
  -2   5   2          0.01         -0.46         1.35 o
  -1   5   2         46.85         55.56         2.83 o
   0   5   2         11.85         11.82         1.61 o
   1   5   2         63.55         69.03         2.66 o
   2   5   2         85.48        107.09         3.01 o
   3   5   2          4.43          3.53         1.15 o
   4   5   2        115.31        104.12         3.71 o
   5   5   2          3.40          1.19         1.56 o
   6   5   2          4.33          0.72         1.91 o
   7   5   2         15.60         13.32         2.81 o
   8   5   2         13.37         12.81         2.89 o
   9   5   2          4.48          4.39         3.06 o
  -5   6   2          0.07         -2.48         3.49 o
  -4   6   2          8.59          7.05         3.29 o
  -3   6   2         11.22         12.66         3.19 o
  -2   6   2          8.45          7.87         2.52 o
  -1   6   2         26.72         32.03         3.52 o
   0   6   2         52.52         56.31         3.85 o
   1   6   2         73.94         65.69         2.96 o
   2   6   2        224.78        220.03         4.49 o
   3   6   2          2.16          1.08         1.29 o
   4   6   2        212.49        214.40         6.46 o
   5   6   2        137.14        122.93         5.06 o
   6   6   2          5.26          3.44         1.99 o
   7   6   2          2.93          6.11         2.63 o
   8   6   2          9.51          8.83         5.63 o
  -4   7   2          6.90          7.51         5.05 o
  -3   7   2          0.21          0.11         2.93 o
  -2   7   2          2.41         -0.94         2.76 o
  -1   7   2         32.57         29.84         3.84 o
   0   7   2         20.12         21.64         3.91 o
   1   7   2         53.91         50.66         3.97 o
   2   7   2         78.73         78.46         3.60 o
   3   7   2          3.18          2.45         1.62 o
   4   7   2         49.10         57.23         3.36 o
   5   7   2         36.42         27.76         5.17 o
   6   7   2          9.41         10.77         2.70 o
   7   7   2         15.89         15.52         3.37 o
   8   7   2          3.99          2.29         3.06 o
  -2   8   2          0.13         -0.35         3.15 o
  -1   8   2          7.83          7.59         3.20 o
   0   8   2          2.19          1.09         2.84 o
   1   8   2          0.03         -0.46         2.86 o
   2   8   2          0.60          1.08         2.61 o
   3   8   2          1.15          1.26         2.05 o
   4   8   2         14.71         10.00         3.63 o
   5   8   2          9.67          9.32         2.85 o
   6   8   2         10.11          9.33         2.92 o
   7   8   2          1.97          0.18         2.82 o
   0   9   2          4.78          5.68         3.81 o
   1   9   2          0.06          4.10         3.28 o
   2   9   2          2.73          0.92         3.33 o
   3   9   2          0.85          1.69         2.93 o
   4   9   2         12.89         12.02         3.50 o
   5   9   2          0.15          0.70         2.90 o
  -5  -9   3          0.96         -2.44         3.24 o
  -4  -9   3         15.04         15.45         3.21 o
  -3  -9   3          1.77          5.32         2.77 o
  -2  -9   3         40.81         36.89         4.55 o
  -1  -9   3          0.36          0.92         3.46 o
   0  -9   3          3.18          0.74         5.41 o
  -6  -8   3          0.11         -0.05         3.18 o
  -5  -8   3          2.02          1.87         2.34 o
  -4  -8   3         64.48         72.80         5.30 o
  -3  -8   3          5.09          6.37         2.40 o
  -2  -8   3          0.09         -1.38         1.99 o
  -1  -8   3          4.79          4.09         3.02 o
   0  -8   3         35.63         30.55         4.18 o
   1  -8   3         14.24         16.42         3.97 o
   2  -8   3         18.44         17.61         4.24 o
  -7  -7   3          2.39          2.93         3.08 o
  -6  -7   3          1.15          4.20         2.71 o
  -5  -7   3         21.42         15.16         2.92 o
  -4  -7   3         67.55         59.94         3.59 o
  -3  -7   3         12.80         11.18         2.23 o
  -2  -7   3         87.54         92.28         3.86 o
  -1  -7   3         37.89         39.58         2.96 o
   0  -7   3         12.27         13.21         3.11 o
   1  -7   3          4.23          4.23         2.79 o
   2  -7   3          5.24          8.96         3.00 o
   3  -7   3          0.36         -0.95         3.33 o
   4  -7   3          0.15          2.89         5.35 o
  -8  -6   3         18.02         21.98         4.92 o
  -7  -6   3          6.40          8.51         3.10 o
  -6  -6   3          0.01         -1.15         2.19 o
  -5  -6   3         69.91         65.78         3.48 o
  -4  -6   3          0.17          0.35         1.56 o
  -3  -6   3        269.60        265.58         5.22 o
  -2  -6   3        256.32        279.58         5.44 o
  -1  -6   3         24.26         20.93         2.03 o
   0  -6   3         27.14         33.99         2.53 o
   1  -6   3         51.80         49.79         3.94 o
   2  -6   3          8.41         10.07         2.75 o
   3  -6   3         21.51         29.33         4.58 o
   4  -6   3          0.19          0.58         3.34 o
   5  -6   3          4.21          1.17         4.80 o
  -8  -5   3         33.87         42.91         3.95 o
  -7  -5   3          2.02          1.76         3.23 o
  -6  -5   3         20.16         29.10         3.13 o
  -5  -5   3          0.18         -0.80         1.33 o
  -4  -5   3        294.28        293.46         5.12 o
  -3  -5   3         45.50         45.10         2.61 o
  -2  -5   3        310.18        315.43         4.91 o
  -1  -5   3         30.02         34.23         2.28 o
   0  -5   3          0.07         -0.23         1.28 o
   1  -5   3         60.69         57.37         2.80 o
   2  -5   3         32.10         18.17         4.28 o
   3  -5   3         41.98         48.72         6.55 o
   4  -5   3          0.04          1.14         2.46 o
   5  -5   3         58.12         68.70         4.84 o
   6  -5   3          1.07          1.30         3.27 o
  -9  -4   3          0.28          3.45         5.17 o
  -8  -4   3          5.48          5.66         4.31 o
  -7  -4   3         37.64         44.54         3.89 o
  -6  -4   3          0.48          2.43         1.67 o
  -5  -4   3         18.78         25.99         2.21 o
  -4  -4   3         56.25         50.46         2.45 o
  -3  -4   3          4.73          3.33         1.21 o
  -2  -4   3         52.21         69.18         3.33 o
  -1  -4   3          0.66          1.78         1.06 o
   0  -4   3        273.56        279.45         3.32 o
   1  -4   3         60.66         63.57         2.37 o
   2  -4   3        315.96        327.72         4.28 o
   3  -4   3         54.65         53.78         3.22 o
   4  -4   3         37.53         35.84         2.71 o
   5  -4   3         19.87         20.53         3.33 o
   6  -4   3          0.99         -1.98         2.63 o
   7  -4   3          6.06          4.74         5.60 o
  -9  -3   3          1.52         -0.43         4.86 o
  -8  -3   3          2.66          1.48         3.88 o
  -7  -3   3          0.54          1.76         1.73 o
  -6  -3   3         40.99         38.40         2.20 o
  -5  -3   3         61.81         56.22         2.21 o
  -4  -3   3        123.53        123.61         2.52 o
  -3  -3   3        596.48        690.36         5.65 o
  -2  -3   3        530.62        536.21         4.25 o
  -1  -3   3         26.92         30.31         1.29 o
   0  -3   3          8.91         10.42         0.91 o
   1  -3   3         13.60         10.16         1.63 o
   2  -3   3         88.22        105.47         2.28 o
   3  -3   3          3.13          3.68         1.11 o
   4  -3   3         22.61         21.80         2.13 o
   5  -3   3          0.03          1.44         1.94 o
   6  -3   3          0.37          2.46         2.48 o
   7  -3   3          5.12          1.43         4.37 o
  -9  -2   3          0.17         -0.11         3.18 o
  -8  -2   3          6.79          6.05         2.72 o
  -7  -2   3         10.41         13.76         2.69 o
  -6  -2   3        183.82        194.64         3.61 o
  -5  -2   3        314.06        318.57         4.01 o
  -4  -2   3        189.35        160.45         2.62 o
  -3  -2   3         25.33         29.85         1.41 o
  -2  -2   3        274.10        290.93         2.85 o
  -1  -2   3        379.05        437.59         3.26 o
   0  -2   3        288.55        271.79         2.52 o
   1  -2   3        145.59        174.46         2.47 o
   2  -2   3         18.44         23.82         1.32 o
   3  -2   3         27.56         28.92         1.57 o
   4  -2   3         74.31         79.14         2.62 o
   5  -2   3          5.31         11.98         2.80 o
   6  -2   3         61.32         57.75         4.05 o
   7  -2   3          6.81          6.39         2.97 o
   8  -2   3         23.92         21.45         3.96 o
  -9  -1   3          0.66          0.10         3.31 o
  -8  -1   3         21.25         24.45         3.67 o
  -7  -1   3         13.22         18.01         2.96 o
  -6  -1   3          3.04          1.99         1.53 o
  -5  -1   3        425.56        431.79         4.66 o
  -4  -1   3         38.65         39.07         1.68 o
  -3  -1   3         21.10         15.60         1.04 o
  -2  -1   3        572.59        555.33         3.72 o
  -1  -1   3          2.00          1.55         0.48 o
   0  -1   3       1464.12       1412.95         6.00 o
   1  -1   3        249.22        218.40         2.17 o
   2  -1   3        967.28        892.35         5.09 o
   3  -1   3         67.76         66.72         1.86 o
   4  -1   3         24.51         26.39         1.62 o
   5  -1   3         24.29         23.49         2.59 o
   6  -1   3          1.01          1.70         2.17 o
   7  -1   3          0.93         -0.48         2.28 o
   8  -1   3         10.19         10.75         3.38 o
  -8   0   3          1.01          1.93         3.82 o
  -7   0   3         36.59         38.85         4.28 o
  -6   0   3          3.57          5.71         1.81 o
  -5   0   3         16.47         17.43         2.06 o
  -4   0   3        379.09        385.87         6.42 o
  -3   0   3        244.91        259.58         2.82 o
  -2   0   3         23.25         21.47         1.06 o
  -1   0   3       3513.45       3455.78        12.15 o
   0   0   3       2226.41       2266.99         9.78 o
   1   0   3        257.68        305.41         2.30 o
   2   0   3        376.13        361.70         2.71 o
   3   0   3        214.53        220.51         2.67 o
   4   0   3          4.87          5.37         0.94 o
   5   0   3        129.80        122.15         3.19 o
   6   0   3          0.08         -1.32         1.70 o
   7   0   3         10.99          7.70         2.53 o
   8   0   3         41.94         47.48         4.69 o
  -8   1   3          0.15          0.79         3.19 o
  -7   1   3          5.49          4.26         2.48 o
  -6   1   3         96.37         81.50         3.42 o
  -5   1   3         66.27         71.27         3.01 o
  -4   1   3        156.48        158.36         3.50 o
  -3   1   3         20.29         25.13         1.16 o
  -2   1   3          9.46         15.67         0.92 o
  -1   1   3          2.85          5.75         1.24 o
   0   1   3       4231.58       3985.22        13.47 o
   1   1   3        477.07        458.20         2.91 o
   2   1   3        126.12        129.93         2.30 o
   3   1   3        119.65        120.31         2.45 o
   4   1   3          1.09          3.54         1.04 o
   5   1   3         13.19         12.60         1.23 o
   6   1   3          5.74          4.37         1.48 o
   7   1   3         26.63         40.20         3.76 o
   8   1   3          2.73          1.32         2.56 o
   9   1   3          5.25          7.81         4.14 o
  -8   2   3          8.49         10.46         5.60 o
  -7   2   3          0.46         -2.72         2.72 o
  -6   2   3         61.02         47.87         4.74 o
  -5   2   3        104.88         99.64         3.57 o
  -4   2   3          0.10         -0.91         1.16 o
  -3   2   3        164.29        165.99         3.34 o
  -2   2   3        130.40        134.94         2.82 o
  -1   2   3         14.45         16.11         0.89 o
   0   2   3        173.81        178.41         2.07 o
   1   2   3        478.85        350.12         3.30 o
   2   2   3        372.30        398.65         3.02 o
   3   2   3        215.83        193.25         3.05 o
   4   2   3         31.39         34.87         2.26 o
   5   2   3         64.50         67.82         3.03 o
   6   2   3        276.21        273.60         4.97 o
   7   2   3         82.26         88.76         3.71 o
   8   2   3         24.12         23.68         3.39 o
   9   2   3          1.42         -1.15         3.13 o
  -7   3   3          8.91          7.00         3.88 o
  -6   3   3         16.19         20.33         2.79 o
  -5   3   3          6.48          5.53         1.85 o
  -4   3   3        295.84        284.12         5.15 o
  -3   3   3         16.90         15.07         1.68 o
  -2   3   3        257.39        279.82         4.20 o
  -1   3   3         64.90         67.59         1.64 o
   0   3   3         17.01         23.93         1.25 o
   1   3   3          5.40          1.10         0.65 o
   2   3   3         52.36         50.83         1.50 o
   3   3   3        109.68        121.73         2.09 o
   4   3   3         20.08         23.51         2.15 o
   5   3   3         32.12         30.60         3.44 o
   6   3   3        158.06        145.46         4.55 o
   7   3   3         56.57         49.37         4.33 o
   8   3   3         19.05         21.43         3.97 o
   9   3   3          6.22          5.91         3.26 o
  -6   4   3          2.83          3.85         2.34 o
  -5   4   3          6.90          5.22         2.16 o
  -4   4   3          0.02         -0.88         1.47 o
  -3   4   3         76.53         67.84         3.03 o
  -2   4   3         64.35         60.01         2.75 o
  -1   4   3        144.95        160.62         3.49 o
   0   4   3        551.09        537.66         5.02 o
   1   4   3          9.12          9.22         1.04 o
   2   4   3         13.13         16.60         1.15 o
   3   4   3          9.35         12.49         1.44 o
   4   4   3         84.88         89.13         2.79 o
   5   4   3         78.03         92.53         3.71 o
   6   4   3         36.27         43.66         2.80 o
   7   4   3         32.93         33.54         3.93 o
   8   4   3         30.46         37.63         4.80 o
   9   4   3          7.23          5.29         3.88 o
  -6   5   3          1.08         -1.71         2.73 o
  -5   5   3          2.46          2.63         2.23 o
  -4   5   3         25.34         26.02         2.73 o
  -3   5   3         78.50         82.75         3.66 o
  -2   5   3          6.75         10.46         1.99 o
  -1   5   3          0.72          0.65         1.34 o
   0   5   3         38.28         30.54         1.79 o
   1   5   3          4.73          3.27         1.19 o
   2   5   3        164.79        140.98         3.30 o
   3   5   3         30.05         30.09         2.02 o
   4   5   3         61.85         51.29         3.82 o
   5   5   3          2.40         -0.63         1.55 o
   6   5   3        119.51        119.37         7.08 o
   7   5   3          0.60          1.12         2.17 o
   8   5   3         48.86         48.37         4.30 o
   9   5   3         22.47         19.43         3.39 o
  -5   6   3          7.55          6.00         3.60 o
  -4   6   3         10.72         12.72         3.74 o
  -3   6   3          0.00          0.15         3.51 o
  -2   6   3         47.23         49.49         4.19 o
  -1   6   3        146.24        129.74         7.20 o
   0   6   3          1.05          1.02         2.04 o
   1   6   3          2.37         -0.33         1.33 o
   2   6   3         24.59         20.38         2.00 o
   3   6   3        122.66        130.58         3.63 o
   4   6   3         58.17         47.35         3.31 o
   5   6   3         17.74          9.85         2.29 o
   6   6   3         38.22         41.04         3.71 o
   7   6   3         38.99         55.66         4.63 o
   8   6   3          3.94          1.58         2.69 o
  -4   7   3          0.85         -2.52         4.43 o
  -3   7   3          2.27          2.92         2.99 o
  -2   7   3         24.84         23.05         3.81 o
  -1   7   3          0.42          0.10         2.46 o
   0   7   3         19.89         30.57         3.51 o
   1   7   3         70.38         81.91         4.51 o
   2   7   3        123.71        103.31         4.94 o
   3   7   3         17.52         18.47         2.12 o
   4   7   3          0.14         -1.06         1.96 o
   5   7   3          8.47          9.65         2.51 o
   6   7   3         11.64         18.31         3.66 o
   7   7   3          0.12         -2.39         2.39 o
   8   7   3          3.07          0.86         2.94 o
  -2   8   3          2.75          2.82         3.32 o
  -1   8   3          1.10         -0.54         3.21 o
   0   8   3          0.49          0.16         2.76 o
   1   8   3          0.03          1.86         2.77 o
   2   8   3          5.62          3.96         2.72 o
   3   8   3          1.21          3.73         2.21 o
   4   8   3         26.10         31.05         3.67 o
   5   8   3         79.21         92.48         7.45 o
   6   8   3          1.17         -2.31         2.48 o
   7   8   3         18.43         14.34         5.35 o
   0   9   3          0.92          1.26         3.37 o
   1   9   3          0.50         -1.49         3.27 o
   2   9   3          0.61         -1.46         2.88 o
   3   9   3          1.47          1.26         3.13 o
   4   9   3          0.08         -0.63         3.08 o
   5   9   3          3.76          1.41         2.89 o
  -4  -9   4         39.13         37.65         3.15 o
  -3  -9   4         21.90         23.63         3.28 o
  -2  -9   4         14.12         13.33         3.89 o
  -1  -9   4         34.64         30.83         6.58 o
  -6  -8   4          0.56         -1.23         4.18 o
  -5  -8   4         50.43         46.36         4.67 o
  -4  -8   4          4.21          2.80         2.28 o
  -3  -8   4          0.11         -1.97         1.97 o
  -2  -8   4          3.91          3.96         2.13 o
  -1  -8   4          2.30         -0.30         2.15 o
   0  -8   4         28.47         36.75         4.86 o
   1  -8   4          0.07         -0.67         4.25 o
   2  -8   4         31.23         37.60         5.03 o
  -7  -7   4          2.21         -1.35         4.61 o
  -6  -7   4          7.22          4.05         2.91 o
  -5  -7   4          0.74          2.88         1.98 o
  -4  -7   4         40.04         41.28         8.15 o
  -3  -7   4          1.98         -0.02         1.72 o
  -2  -7   4         85.82         83.03         3.84 o
  -1  -7   4        126.62        128.44         4.42 o
   0  -7   4          2.35          1.50         2.66 o
   1  -7   4          4.57         11.99         4.52 o
   2  -7   4          0.02          0.32         2.85 o
   3  -7   4          0.91          1.36         3.52 o
  -8  -6   4          1.61          1.23         4.68 o
  -7  -6   4          8.55          3.73         3.01 o
  -6  -6   4          2.35          2.56         2.22 o
  -5  -6   4         15.95         18.42         2.36 o
  -4  -6   4        101.40         93.84         4.50 o
  -3  -6   4         12.84         14.73         2.07 o
  -2  -6   4        137.80        146.00         4.12 o
  -1  -6   4        275.40        290.64         5.43 o
   0  -6   4         42.82         33.23         2.62 o
   1  -6   4        160.56        148.19         5.46 o
   2  -6   4         60.34         55.06         4.41 o
   3  -6   4          6.30          1.24         2.81 o
   4  -6   4         11.27          9.66         3.57 o
   5  -6   4          0.58         -2.34         5.11 o
  -8  -5   4         24.67         38.77         6.95 o
  -7  -5   4         17.24         13.65         3.28 o
  -6  -5   4          0.02          0.48         1.50 o
  -5  -5   4          2.76          3.46         1.60 o
  -4  -5   4         54.72         49.71         2.75 o
  -3  -5   4         94.95         96.28         3.28 o
  -2  -5   4        100.33         99.97         3.27 o
  -1  -5   4          0.01          0.11         1.20 o
   0  -5   4         91.48         85.63         3.11 o
   1  -5   4          0.41          0.09         1.34 o
   2  -5   4        155.04        147.65         5.94 o
   3  -5   4         22.94         15.03         2.67 o
   4  -5   4          7.58          8.52         2.89 o
   5  -5   4         25.99         23.26         5.72 o
  -8  -4   4         28.02         26.52         5.41 o
  -7  -4   4          3.00          3.14         2.47 o
  -6  -4   4        168.49        166.76         3.85 o
  -5  -4   4          0.19          0.11         1.40 o
  -4  -4   4        152.55        158.78         3.75 o
  -3  -4   4        382.34        339.19         4.89 o
  -2  -4   4          3.19          5.50         1.22 o
  -1  -4   4        235.85        231.68         6.77 o
   0  -4   4          5.07          3.54         0.96 o
   1  -4   4         18.33         16.09         1.34 o
   2  -4   4         85.12         83.33         2.48 o
   3  -4   4        109.96        100.80         3.40 o
   4  -4   4         75.16         82.02         3.48 o
   5  -4   4          0.20         -1.24         2.20 o
   6  -4   4          5.84          4.11         3.02 o
  -8  -3   4         10.76          8.68         4.49 o
  -7  -3   4         36.52         32.85         2.88 o
  -6  -3   4         79.99         88.37         3.02 o
  -5  -3   4         27.85         26.51         1.71 o
  -4  -3   4        107.74        118.07         2.61 o
  -3  -3   4        109.15        117.20         2.31 o
  -2  -3   4         25.86         39.09         1.66 o
  -1  -3   4        109.15        112.69         2.34 o
   0  -3   4         12.35         12.97         0.97 o
   1  -3   4        242.31        268.22         3.18 o
   2  -3   4         12.94         10.79         1.16 o
   3  -3   4          3.40          2.39         1.17 o
   4  -3   4          1.49         -0.47         1.33 o
   5  -3   4         18.44         21.63         2.99 o
   6  -3   4          0.12         -1.90         2.19 o
   7  -3   4          0.34          1.34         3.14 o
  -9  -2   4          0.03         -1.93         3.67 o
  -8  -2   4          3.97          4.52         2.72 o
  -7  -2   4         41.05         48.52         3.85 o
  -6  -2   4        153.20        150.60         3.34 o
  -5  -2   4        100.75         94.61         2.50 o
  -4  -2   4        105.24        103.10         2.34 o
  -3  -2   4        276.25        282.42         2.90 o
  -2  -2   4       1332.24       1269.79         6.53 o
  -1  -2   4        854.77        890.04         5.76 o
   0  -2   4        352.36        358.75         3.14 o
   1  -2   4        131.02        132.30         2.11 o
   2  -2   4          9.36         14.54         1.11 o
   3  -2   4          5.29          4.36         0.97 o
   4  -2   4         37.67         35.71         1.91 o
   5  -2   4         26.28         19.12         2.63 o
   6  -2   4          9.49          8.86         2.48 o
   7  -2   4          3.20          0.62         2.57 o
   8  -2   4         31.32         37.97         7.01 o
  -9  -1   4          0.07          2.08         3.63 o
  -8  -1   4          0.07         -1.53         2.70 o
  -7  -1   4         42.37         60.21         4.43 o
  -6  -1   4        311.84        300.84         5.29 o
  -5  -1   4        116.16        104.04         2.60 o
  -4  -1   4         84.84         66.38         1.96 o
  -3  -1   4       1202.59       1183.58         6.60 o
  -2  -1   4        147.46        140.05         2.01 o
  -1  -1   4       1380.20       1283.29         5.99 o
   0  -1   4         46.39         41.73         1.19 o
   1  -1   4        146.89        184.00         2.15 o
   2  -1   4         41.20         34.32         1.36 o
   3  -1   4         30.10         29.20         1.46 o
   4  -1   4        226.62        222.94         3.64 o
   5  -1   4         34.32         33.83         2.55 o
   6  -1   4         22.97         19.80         2.83 o
   7  -1   4          0.03         -0.53         2.21 o
   8  -1   4          1.21         -0.56         2.65 o
  -8   0   4          0.35         -1.23         2.83 o
  -7   0   4          1.21          1.01         2.43 o
  -6   0   4        179.49        187.72         4.74 o
  -5   0   4        137.68        132.61         3.55 o
  -4   0   4          5.26          2.98         0.94 o
  -3   0   4          0.15          1.21         0.75 o
  -2   0   4         81.10         61.44         1.48 o
  -1   0   4       1243.66       1306.12        10.45 o
   0   0   4       8961.75       8373.37        29.67 o
   1   0   4       1999.58       1964.50         7.88 o
   2   0   4          7.22         11.32         1.57 o
   3   0   4        247.02        230.65         2.56 o
   4   0   4         55.85         59.11         2.36 o
   5   0   4        108.66        100.92         3.01 o
   6   0   4         42.02         42.59         3.36 o
   7   0   4          0.56         -1.83         2.11 o
   8   0   4         24.25         26.84         4.20 o
  -8   1   4         24.64         28.68         7.26 o
  -7   1   4          8.92         10.62         4.77 o
  -6   1   4        210.06        189.08         4.67 o
  -5   1   4         29.23         27.60         2.11 o
  -4   1   4          0.02         -0.23         1.01 o
  -3   1   4        293.35        281.25         2.96 o
  -2   1   4          4.98          5.69         0.75 o
  -1   1   4         61.59         64.92         1.83 o
   0   1   4       1299.97       1280.81         5.91 o
   1   1   4          2.29          0.84         0.46 o
   2   1   4        151.69        125.90         1.63 o
   3   1   4         11.83          8.75         1.08 o
   4   1   4          0.02          0.89         1.04 o
   5   1   4          1.82          1.42         1.24 o
   6   1   4         51.02         44.10         2.59 o
   7   1   4         40.44         39.26         3.56 o
   8   1   4          3.67          1.83         2.82 o
   9   1   4          7.57          8.66         4.02 o
  -8   2   4          0.34         -0.55         5.23 o
  -7   2   4          7.12          6.78         3.18 o
  -6   2   4         71.84         69.63         3.72 o
  -5   2   4          2.62          3.61         1.74 o
  -4   2   4          6.87          7.03         1.62 o
  -3   2   4        112.79        108.46         3.48 o
  -2   2   4         15.07         14.69         0.89 o
  -1   2   4         32.14         32.17         1.29 o
   0   2   4         84.93         86.96         1.66 o
   1   2   4        695.05        612.57         3.98 o
   2   2   4        334.57        318.21         2.83 o
   3   2   4         75.73         86.24         2.33 o
   4   2   4        517.75        515.17         5.57 o
   5   2   4         76.44         82.65         2.88 o
   6   2   4        237.91        227.18         4.72 o
   7   2   4         67.94         67.34         3.43 o
   8   2   4          0.24         -1.28         2.76 o
   9   2   4          3.92          4.68         3.46 o
  -7   3   4          6.69          6.73         3.31 o
  -6   3   4          0.01         -1.83         2.13 o
  -5   3   4         83.16         93.74         3.81 o
  -4   3   4         27.01         25.31         2.22 o
  -3   3   4          0.62          0.91         1.22 o
  -2   3   4          0.26         -0.54         1.04 o
  -1   3   4          8.49         11.41         1.28 o
   0   3   4        494.13        470.79         3.86 o
   1   3   4        130.90        128.47         3.10 o
   2   3   4          6.96          9.53         0.88 o
   3   3   4        232.85        241.06         2.77 o
   4   3   4          0.17          0.50         1.03 o
   5   3   4          0.07         -0.38         1.29 o
   6   3   4         18.37         16.83         1.97 o
   7   3   4          0.81          3.69         1.94 o
   8   3   4          2.16          0.09         2.23 o
   9   3   4         18.71         17.23         6.55 o
  -6   4   4         16.10         19.81         3.09 o
  -5   4   4         21.09         20.95         3.46 o
  -4   4   4         19.19         18.48         3.11 o
  -3   4   4        295.32        302.01         4.55 o
  -2   4   4          9.53         11.35         1.70 o
  -1   4   4         10.35         14.09         1.67 o
   0   4   4          2.51          3.63         0.92 o
   1   4   4         77.44         99.70         2.26 o
   2   4   4          0.30          1.61         0.81 o
   3   4   4        184.66        213.74         3.42 o
   4   4   4          2.49          3.16         1.37 o
   5   4   4         23.18         24.52         2.17 o
   6   4   4          0.54          0.36         1.47 o
   7   4   4         30.03         27.50         2.37 o
   8   4   4          8.42          8.04         2.72 o
   9   4   4          8.13          9.25         6.77 o
  -6   5   4         26.51         28.60         4.87 o
  -5   5   4          8.42          6.14         2.34 o
  -4   5   4          2.99          2.79         2.27 o
  -3   5   4         49.60         47.36         3.11 o
  -2   5   4          8.26          6.72         1.83 o
  -1   5   4          0.15          0.66         1.41 o
   0   5   4          8.93          5.93         1.13 o
   1   5   4         48.78         51.11         2.11 o
   2   5   4         68.92         73.56         3.10 o
   3   5   4         53.61         43.64         2.35 o
   4   5   4         12.66          9.38         3.32 o
   5   5   4          0.77         -0.66         1.77 o
   6   5   4         96.35        101.96         6.71 o
   7   5   4         11.58         19.04         3.26 o
   8   5   4          0.33         -1.58         1.96 o
   9   5   4         13.88         17.17         5.91 o
  -5   6   4         20.01         22.26         4.47 o
  -4   6   4          1.19         -1.31         4.03 o
  -3   6   4          0.62          1.15         2.51 o
  -2   6   4        201.49        189.74         6.37 o
  -1   6   4        120.27        105.87         4.87 o
   0   6   4         35.80         41.15         3.53 o
   1   6   4        109.54        125.14         3.64 o
   2   6   4         31.93         34.09         2.35 o
   3   6   4        147.52        137.33         3.75 o
   4   6   4          7.52          6.69         2.09 o
   5   6   4          0.16          0.84         2.02 o
   6   6   4          7.57          2.54         2.13 o
   7   6   4          6.92          6.52         2.89 o
   8   6   4          1.17          0.05         2.56 o
  -3   7   4          0.89         -0.36         2.98 o
  -2   7   4         17.47         14.65         4.31 o
  -1   7   4          5.48          4.01         2.89 o
   0   7   4          8.30          3.77         2.63 o
   1   7   4         72.97         66.21         4.22 o
   2   7   4        101.27        100.30         3.81 o
   3   7   4          0.25          1.23         1.64 o
   4   7   4          2.29          4.18         2.41 o
   5   7   4          0.03         -0.74         2.31 o
   6   7   4         23.91         32.26         3.80 o
   7   7   4          0.84         -0.02         2.57 o
  -2   8   4          0.02          0.82         3.50 o
  -1   8   4          5.37          6.06         3.46 o
   0   8   4          7.59          4.50         2.87 o
   1   8   4          4.21          3.57         4.25 o
   2   8   4         11.61         15.83         3.16 o
   3   8   4          5.97          8.38         2.43 o
   4   8   4        100.12         99.78         5.52 o
   5   8   4         12.49         14.08         3.13 o
   6   8   4         20.65         27.93         4.00 o
   0   9   4         11.72         16.12         5.72 o
   1   9   4          4.81          7.05         3.74 o
   2   9   4          6.60          6.76         3.39 o
   3   9   4          3.20          3.57         4.31 o
   4   9   4          0.27         -0.02         2.84 o
   5   9   4          0.33          0.56         2.87 o
  -3  -9   5          3.16          0.25         4.98 o
  -2  -9   5          7.50          7.75         4.68 o
  -5  -8   5          5.24          7.59         3.23 o
  -4  -8   5          7.30         10.90         3.35 o
  -3  -8   5          0.03         -0.24         2.49 o
  -2  -8   5         20.16         23.83         2.95 o
  -1  -8   5          1.21          2.51         2.29 o
   0  -8   5          9.01         12.44         3.64 o
   1  -8   5          0.02          0.68         3.35 o
   2  -8   5         15.27         25.60         6.89 o
  -7  -7   5          0.29          2.71         5.29 o
  -6  -7   5          0.10          0.13         2.77 o
  -5  -7   5          1.15          1.43         2.58 o
  -4  -7   5          1.61          2.74         2.38 o
  -3  -7   5          6.99          7.04         2.01 o
  -2  -7   5         92.32        102.98         4.13 o
  -1  -7   5         40.77         41.32         3.10 o
   0  -7   5          4.94          5.28         2.16 o
   1  -7   5          0.28         -0.99         2.89 o
   2  -7   5         15.08         16.59         3.89 o
   3  -7   5          4.71          4.33         3.67 o
  -8  -6   5          6.87          8.43         5.78 o
  -7  -6   5         18.40         26.03         5.97 o
  -6  -6   5          3.78          0.79         2.72 o
  -5  -6   5         97.35         98.69         5.07 o
  -4  -6   5          8.83         11.85         2.08 o
  -3  -6   5          4.39          3.47         1.72 o
  -2  -6   5        102.00         82.20         3.33 o
  -1  -6   5          0.40          0.65         1.59 o
   0  -6   5         76.09         81.55         3.49 o
   1  -6   5          3.20          3.75         1.97 o
   2  -6   5          9.72          9.76         2.85 o
   3  -6   5          0.47         -2.82         2.82 o
   4  -6   5          1.56          1.68         3.35 o
  -8  -5   5          0.00         -4.55         4.80 o
  -7  -5   5          1.44          4.00         4.37 o
  -6  -5   5          6.17          7.39         2.68 o
  -5  -5   5         53.34         42.85         2.79 o
  -4  -5   5          0.14          0.59         1.54 o
  -3  -5   5          9.80          7.61         1.57 o
  -2  -5   5         17.32         16.42         1.86 o
  -1  -5   5          2.67          1.78         1.32 o
   0  -5   5          9.97         11.30         2.54 o
   1  -5   5         14.96         15.36         3.42 o
   2  -5   5         58.83         53.01        10.31 o
   3  -5   5          1.01          3.03         2.50 o
   4  -5   5          4.21          8.67         3.02 o
   5  -5   5         78.51         91.81         8.18 o
  -7  -4   5          8.73         15.08         5.05 o
  -6  -4   5        140.32        140.40         4.26 o
  -5  -4   5        124.24        132.70         3.87 o
  -4  -4   5        207.85        189.71         3.87 o
  -3  -4   5         18.15         19.97         2.72 o
  -2  -4   5        303.21        341.92         5.85 o
  -1  -4   5         85.76         87.41         2.83 o
   0  -4   5          5.35          8.73         1.20 o
   1  -4   5        135.79        139.63         2.88 o
   2  -4   5         89.74         96.61         2.75 o
   3  -4   5         39.92         41.23         2.72 o
   4  -4   5          5.81          5.83         3.06 o
   5  -4   5         27.08         29.26         3.31 o
   6  -4   5          0.18         -2.21         2.57 o
  -7  -3   5         10.23          8.86         3.63 o
  -6  -3   5          0.01         -0.88         1.36 o
  -5  -3   5         89.58         88.26         2.71 o
  -4  -3   5          5.07          7.39         1.21 o
  -3  -3   5          0.31          0.23         0.81 o
  -2  -3   5        301.54        300.65         5.24 o
  -1  -3   5        209.54        193.80         2.69 o
   0  -3   5         16.24         17.16         1.46 o
   1  -3   5        257.17        249.16         3.46 o
   2  -3   5          1.56          2.08         1.01 o
   3  -3   5          0.80          0.08         1.06 o
   4  -3   5          6.52          4.63         1.57 o
   5  -3   5         64.72         58.81         4.26 o
   6  -3   5          4.24          3.31         2.29 o
   7  -3   5          0.67         -1.74         2.93 o
  -8  -2   5          5.54         -3.75         4.37 o
  -7  -2   5         27.89         27.26         3.97 o
  -6  -2   5         92.93        106.79         3.59 o
  -5  -2   5          5.73          6.78         1.15 o
  -4  -2   5         65.13         59.37         2.11 o
  -3  -2   5        404.56        387.49         3.55 o
  -2  -2   5         72.91         70.64         1.79 o
  -1  -2   5        105.42        130.16         2.14 o
   0  -2   5         72.19         82.09         1.88 o
   1  -2   5        130.95        129.61         2.24 o
   2  -2   5        233.80        233.05         4.34 o
   3  -2   5         70.72         71.32         2.21 o
   4  -2   5        126.15        136.52         2.94 o
   5  -2   5        181.40        178.92         5.42 o
   6  -2   5          2.38          3.10         2.41 o
   7  -2   5          2.74          2.00         2.87 o
  -8  -1   5          2.30          3.90         3.22 o
  -7  -1   5         34.79         25.80         3.29 o
  -6  -1   5         52.66         53.89         3.10 o
  -5  -1   5          0.09          0.12         1.29 o
  -4  -1   5        253.40        251.45         4.02 o
  -3  -1   5          2.69          2.80         0.85 o
  -2  -1   5        814.36        842.64         5.11 o
  -1  -1   5        219.59        187.11         1.97 o
   0  -1   5        252.65        255.85         2.45 o
   1  -1   5        426.53        399.91         3.32 o
   2  -1   5        102.24        101.06         2.29 o
   3  -1   5         70.68         75.96         1.98 o
   4  -1   5         59.06         61.66         2.53 o
   5  -1   5          1.13          1.11         1.41 o
   6  -1   5        152.29        151.34         5.40 o
   7  -1   5          3.76          4.11         2.72 o
   8  -1   5          5.19          0.71         3.01 o
  -8   0   5          0.07          0.25         3.09 o
  -7   0   5         37.24         34.55         3.74 o
  -6   0   5          3.46          1.88         1.80 o
  -5   0   5         85.37         86.33         3.16 o
  -4   0   5         25.03         23.01         1.53 o
  -3   0   5        155.31        166.06         5.54 o
  -2   0   5        360.79        373.34         3.70 o
  -1   0   5        331.96        360.73         2.80 o
   0   0   5       2126.51       2044.03        10.19 o
   1   0   5          0.02          0.74         0.53 o
   2   0   5       1436.76       1506.90         7.15 o
   3   0   5         33.02         22.79         1.29 o
   4   0   5          4.87         11.80         1.91 o
   5   0   5         13.55         15.62         1.83 o
   6   0   5         29.08         24.47         2.02 o
   7   0   5          2.04          0.00         2.19 o
   8   0   5          0.22          0.96         3.25 o
  -8   1   5          2.95          4.41         3.73 o
  -7   1   5          0.05         -0.10         2.31 o
  -6   1   5          0.28         -1.16         1.85 o
  -5   1   5          1.33         -0.02         1.47 o
  -4   1   5         43.35         54.86         2.55 o
  -3   1   5         59.76         68.10         1.85 o
  -2   1   5         38.68         38.37         1.52 o
  -1   1   5          6.73          8.49         1.10 o
   0   1   5        147.53        152.62         2.30 o
   1   1   5       1595.96       1493.40         6.82 o
   2   1   5         12.75         15.41         0.92 o
   3   1   5         18.71         19.95         1.40 o
   4   1   5        100.97        112.22         3.30 o
   5   1   5          0.01          0.45         1.14 o
   6   1   5          4.04          3.48         1.61 o
   7   1   5         78.36         68.68         4.35 o
   8   1   5          0.74         -0.55         2.63 o
   9   1   5         22.32         23.07         6.40 o
  -7   2   5          1.35          2.71         2.45 o
  -6   2   5         42.49         36.70         2.96 o
  -5   2   5         19.33         14.20         2.11 o
  -4   2   5        162.71        159.96         3.87 o
  -3   2   5         43.90         49.87         2.42 o
  -2   2   5          0.01          0.89         0.77 o
  -1   2   5        317.70        317.43         3.18 o
   0   2   5         60.17         49.68         1.54 o
   1   2   5         20.58         13.99         0.95 o
   2   2   5        388.78        385.47         3.32 o
   3   2   5         94.50         99.15         2.59 o
   4   2   5        108.80        114.09         2.99 o
   5   2   5        176.74        174.39         3.87 o
   6   2   5         14.49         12.45         1.86 o
   7   2   5          4.64          5.90         2.00 o
   8   2   5          0.17         -1.16         2.44 o
   9   2   5          0.58          0.01         3.23 o
  -7   3   5          1.37          2.22         2.83 o
  -6   3   5          3.92          6.04         2.46 o
  -5   3   5         30.47         30.22         2.59 o
  -4   3   5         65.59         61.86         3.01 o
  -3   3   5         17.10         23.41         2.09 o
  -2   3   5         14.60         20.42         1.89 o
  -1   3   5         59.38         49.73         1.66 o
   0   3   5          2.05          0.09         0.73 o
   1   3   5          4.58          6.17         0.89 o
   2   3   5         40.55         42.55         1.56 o
   3   3   5        558.09        563.54         4.31 o
   4   3   5         16.74         12.30         1.56 o
   5   3   5         31.43         30.31         2.23 o
   6   3   5          9.17          6.12         1.70 o
   7   3   5          7.92          9.63         2.16 o
   8   3   5          5.66          4.65         1.98 o
   9   3   5          3.57          2.16         3.54 o
  -6   4   5          0.58          3.27         2.36 o
  -5   4   5          9.87         10.79         2.08 o
  -4   4   5        188.85        180.41         5.92 o
  -3   4   5         36.86         35.24         2.65 o
  -2   4   5         74.57         76.43         3.13 o
  -1   4   5         38.43         32.96         2.51 o
   0   4   5         23.19         22.53         1.53 o
   1   4   5        101.02        102.74         2.34 o
   2   4   5          8.89         12.74         1.20 o
   3   4   5         27.89         35.55         1.75 o
   4   4   5         86.57         95.53         3.07 o
   5   4   5          2.47          3.90         1.61 o
   6   4   5          6.04          3.62         1.73 o
   7   4   5          4.64          5.45         1.99 o
   8   4   5         10.42          8.37         2.55 o
   9   4   5          0.10          1.49         2.80 o
  -5   5   5          2.19          1.01         2.55 o
  -4   5   5         11.55         10.14         2.53 o
  -3   5   5          0.03         -1.13         1.84 o
  -2   5   5         12.21          8.64         1.83 o
  -1   5   5          5.30          3.99         1.74 o
   0   5   5         55.13         60.99         2.95 o
   1   5   5          2.11          6.97         1.25 o
   2   5   5         67.28         61.19         2.24 o
   3   5   5          5.38          4.19         1.36 o
   4   5   5          9.91         13.49         4.31 o
   5   5   5         11.73         10.92         2.23 o
   6   5   5          4.86          5.02         2.30 o
   7   5   5          1.10          2.54         2.87 o
   8   5   5         24.62         24.11         5.69 o
   9   5   5          2.94          2.58         4.98 o
  -5   6   5          0.44         -0.55         5.23 o
  -4   6   5          0.22         -1.72         3.00 o
  -3   6   5          0.39         -0.49         2.48 o
  -2   6   5         34.09         36.41         3.86 o
  -1   6   5         84.19         83.34         4.63 o
   0   6   5         13.44          6.50         2.40 o
   1   6   5        172.19        162.37         5.07 o
   2   6   5        299.83        292.50         5.16 o
   3   6   5          3.99          3.37         1.56 o
   4   6   5        105.52         90.09         5.60 o
   5   6   5         20.32         17.19         3.32 o
   6   6   5          1.14          4.61         2.48 o
   7   6   5         11.52         15.48         3.12 o
   8   6   5          2.33          0.74         2.48 o
  -3   7   5          0.37          1.82         3.33 o
  -2   7   5          0.72          0.22         2.86 o
  -1   7   5          1.33         -0.01         2.49 o
   0   7   5          1.88         -0.26         2.21 o
   1   7   5          2.46          3.54         2.26 o
   2   7   5          9.38          8.73         1.98 o
   3   7   5          3.14          3.72         1.83 o
   4   7   5          5.92          7.03         2.46 o
   5   7   5          0.83          1.07         2.47 o
   6   7   5          0.44         -0.58         2.22 o
   7   7   5          0.94          0.78         2.64 o
  -2   8   5          0.02         -1.23         5.66 o
  -1   8   5          5.21          2.63         3.11 o
   0   8   5         11.10         13.10         3.29 o
   1   8   5          8.10          8.17         3.32 o
   2   8   5          0.76          2.97         2.65 o
   3   8   5         13.31         17.97         3.24 o
   4   8   5         46.74         50.63         5.85 o
   5   8   5          0.19          1.41         2.70 o
   6   8   5          9.24          8.50         3.09 o
   1   9   5          2.54          3.66         3.36 o
   2   9   5          1.86         -0.75         3.12 o
   3   9   5          0.50          2.77         4.43 o
   4   9   5          0.04         -1.32         2.87 o
   5   9   5         10.17          9.54         5.35 o
  -5  -8   6          0.01         -0.10         3.11 o
  -4  -8   6          0.04         -1.56         2.95 o
  -3  -8   6         10.50          6.43         3.12 o
  -2  -8   6         22.60         24.11         3.93 o
  -1  -8   6          8.47         15.33         3.82 o
   0  -8   6         15.33         13.17         5.11 o
   1  -8   6          1.81         -0.16         3.82 o
  -6  -7   6          0.00         -0.23         3.11 o
  -5  -7   6          2.26          2.30         2.90 o
  -4  -7   6          3.79          3.27         2.67 o
  -3  -7   6          5.29          6.50         3.10 o
  -2  -7   6         34.32         25.57         3.50 o
  -1  -7   6          6.68          6.32         2.70 o
   0  -7   6          3.57          3.96         2.19 o
   1  -7   6          1.54          1.50         3.10 o
   2  -7   6          3.33          1.56         3.59 o
   3  -7   6         18.95         24.37         5.72 o
  -7  -6   6          0.74          2.58         5.05 o
  -6  -6   6          1.07         -0.61         2.53 o
  -5  -6   6         79.09         78.39         4.76 o
  -4  -6   6          6.51          4.36         2.39 o
  -3  -6   6         60.20         55.95         4.28 o
  -2  -6   6          3.82          3.64         2.77 o
  -1  -6   6          0.14          0.32         1.67 o
   0  -6   6          1.23          0.55         1.74 o
   1  -6   6          3.06          2.46         1.98 o
   2  -6   6         11.24         13.82         3.04 o
   3  -6   6          2.31          0.31         2.97 o
   4  -6   6          6.21          9.11         5.48 o
  -7  -5   6          2.03          1.54         4.74 o
  -6  -5   6          3.54          0.81         2.47 o
  -5  -5   6         55.23         49.15         3.89 o
  -4  -5   6         91.21         94.76         4.57 o
  -3  -5   6          0.10          0.66         1.77 o
  -2  -5   6        136.66        148.12         4.03 o
  -1  -5   6         88.49         94.66         5.37 o
   0  -5   6        107.99        115.15         3.70 o
   1  -5   6          1.55          2.28         1.63 o
   2  -5   6         24.54         20.92         2.32 o
   3  -5   6          0.13          0.54         2.37 o
   4  -5   6         32.88         32.66         3.74 o
   5  -5   6          0.08         -2.65         4.61 o
  -7  -4   6          1.23          7.88         4.49 o
  -6  -4   6         66.19         58.70         4.17 o
  -5  -4   6         23.44         23.91         5.48 o
  -4  -4   6         19.91         21.52         2.41 o
  -3  -4   6          7.13          5.19         1.41 o
  -2  -4   6         88.01         98.56         3.62 o
  -1  -4   6         55.09         58.22         2.58 o
   0  -4   6         59.90         62.61         3.52 o
   1  -4   6         40.23         39.36         2.03 o
   2  -4   6          0.14          0.55         1.19 o
   3  -4   6         57.38         55.17         3.41 o
   4  -4   6          0.30         -0.40         2.08 o
   5  -4   6          2.17         -0.56         2.65 o
   6  -4   6         33.45         29.39         4.83 o
  -7  -3   6          0.06          2.77         3.32 o
  -6  -3   6         35.19         40.60         2.79 o
  -5  -3   6          5.48          6.77         1.65 o
  -4  -3   6         98.08         99.03         3.05 o
  -3  -3   6          9.38         11.85         1.41 o
  -2  -3   6         75.51         79.37         2.44 o
  -1  -3   6         36.10         32.97         1.67 o
   0  -3   6          0.06          0.78         0.87 o
   1  -3   6         71.34         85.10         2.30 o
   2  -3   6         93.80         91.10         2.55 o
   3  -3   6          3.56          3.54         1.27 o
   4  -3   6        231.56        225.36         5.81 o
   5  -3   6          2.52          0.37         2.21 o
   6  -3   6          7.02          6.83         2.98 o
   7  -3   6         11.08          7.26         3.87 o
  -8  -2   6          2.34          5.17         4.37 o
  -7  -2   6          1.57         -1.04         2.49 o
  -6  -2   6         10.93          9.17         2.46 o
  -5  -2   6          5.51          3.47         1.26 o
  -4  -2   6         87.84         94.42         2.48 o
  -3  -2   6        206.21        230.44         3.74 o
  -2  -2   6        347.74        336.11         3.39 o
  -1  -2   6        207.74        181.95         2.48 o
   0  -2   6        393.19        386.70         3.66 o
   1  -2   6         76.82         79.05         2.05 o
   2  -2   6         22.36         26.37         1.58 o
   3  -2   6        394.18        405.98         4.46 o
   4  -2   6        145.92        136.03         3.69 o
   5  -2   6         88.11         79.77         4.30 o
   6  -2   6          3.98          3.12         2.46 o
   7  -2   6         18.11         19.41         3.59 o
  -8  -1   6         12.21         10.73         3.54 o
  -7  -1   6         28.90         31.26         3.54 o
  -6  -1   6          3.40          3.66         1.82 o
  -5  -1   6        107.02        108.46         3.53 o
  -4  -1   6         13.67         19.17         1.44 o
  -3  -1   6        317.03        308.82         3.50 o
  -2  -1   6         51.97         58.07         1.59 o
  -1  -1   6         49.78         44.30         1.97 o
   0  -1   6         45.32         55.43         1.48 o
   1  -1   6        241.43        243.41         2.77 o
   2  -1   6          0.02         -0.15         0.73 o
   3  -1   6        211.75        229.47         3.14 o
   4  -1   6         66.93         74.74         4.22 o
   5  -1   6         84.01         75.76         3.23 o
   6  -1   6         15.07         10.37         2.95 o
   7  -1   6          1.57          0.63         2.78 o
   8  -1   6          2.61          2.24         3.35 o
  -8   0   6          1.42          1.78         4.37 o
  -7   0   6          3.36          2.14         2.79 o
  -6   0   6          0.30          1.15         1.82 o
  -5   0   6          8.98          9.68         1.88 o
  -4   0   6         19.35         17.65         1.78 o
  -3   0   6        455.18        447.69         4.76 o
  -2   0   6         30.17         25.44         1.45 o
  -1   0   6         65.65         66.72         2.10 o
   0   0   6          7.62         13.00         1.39 o
   1   0   6        152.60        168.29         2.22 o
   2   0   6          3.41          1.16         0.71 o
   3   0   6         65.59         64.36         1.87 o
   4   0   6        413.78        417.50         5.35 o
   5   0   6         76.34         80.79         3.10 o
   6   0   6        116.47        120.35         3.95 o
   7   0   6          8.68          9.65         5.14 o
   8   0   6          4.41          4.11         3.11 o
  -7   1   6          1.21         -0.87         2.77 o
  -6   1   6          0.19          0.79         1.99 o
  -5   1   6          0.42         -0.75         1.37 o
  -4   1   6          0.92          2.00         1.46 o
  -3   1   6         10.79         14.25         1.53 o
  -2   1   6         33.71         32.50         1.55 o
  -1   1   6         69.17         77.48         1.71 o
   0   1   6          8.89         11.07         0.77 o
   1   1   6       1218.05       1221.90         6.42 o
   2   1   6        602.23        613.75         4.34 o
   3   1   6        892.70        839.57         5.14 o
   4   1   6         86.59         83.01         2.72 o
   5   1   6         68.00         68.35         2.84 o
   6   1   6         23.09         25.16         2.33 o
   7   1   6         10.58         10.15         2.28 o
   8   1   6          3.95          9.00         3.00 o
  -7   2   6         11.95         15.42         2.76 o
  -6   2   6        114.21        117.76         3.93 o
  -5   2   6         18.79         17.86         2.25 o
  -4   2   6        203.77        204.27         4.44 o
  -3   2   6         96.22         83.79         2.92 o
  -2   2   6          3.16          3.29         0.94 o
  -1   2   6          0.29          0.82         0.73 o
   0   2   6        175.31        139.64         2.28 o
   1   2   6         58.17         63.56         1.71 o
   2   2   6        797.94        789.10         5.13 o
   3   2   6         26.00         20.94         1.19 o
   4   2   6          2.74          4.12         1.32 o
   5   2   6          5.35          7.06         1.55 o
   6   2   6         15.16         14.66         1.92 o
   7   2   6         72.25         60.16         3.13 o
   8   2   6          0.00          0.57         2.75 o
   9   2   6          0.80          1.54         3.19 o
  -7   3   6          0.87          0.24         3.71 o
  -6   3   6         13.23          6.06         2.70 o
  -5   3   6         24.02         21.04         2.63 o
  -4   3   6          4.52          5.44         1.84 o
  -3   3   6          0.00         -0.79         1.40 o
  -2   3   6         45.30         42.89         2.49 o
  -1   3   6         28.36         37.13         1.70 o
   0   3   6         13.90         13.80         1.18 o
   1   3   6        822.97        815.66         5.68 o
   2   3   6        244.49        234.64         3.32 o
   3   3   6        112.64        120.36         2.23 o
   4   3   6        134.27        139.20         3.48 o
   5   3   6         20.57         26.56         2.32 o
   6   3   6          3.09          1.87         1.79 o
   7   3   6         27.74         28.01         2.76 o
   8   3   6         18.92         25.64         2.62 o
   9   3   6         10.93         12.37         3.96 o
  -6   4   6         12.08         15.61         3.59 o
  -5   4   6         15.58         18.01         2.88 o
  -4   4   6         39.97         35.41         3.73 o
  -3   4   6          1.90          4.69         2.65 o
  -2   4   6        182.42        185.25         4.24 o
  -1   4   6        108.01        134.23         3.62 o
   0   4   6         23.64         26.59         1.67 o
   1   4   6        298.82        309.52         3.75 o
   2   4   6          7.58          7.08         1.10 o
   3   4   6        424.61        425.89         4.91 o
   4   4   6         18.64         16.93         1.74 o
   5   4   6         10.70         13.47         1.93 o
   6   4   6          8.39          7.77         1.96 o
   7   4   6          9.21          7.59         2.10 o
   8   4   6          0.66          0.87         2.14 o
   9   4   6          1.39         -4.98         4.98 o
  -5   5   6          3.64          7.53         3.08 o
  -4   5   6          0.07         -2.20         2.20 o
  -3   5   6         37.38         43.48         3.28 o
  -2   5   6          9.79          8.54         1.98 o
  -1   5   6          7.96          8.08         1.78 o
   0   5   6          6.02          7.98         1.61 o
   1   5   6          1.27         -1.05         1.05 o
   2   5   6        395.95        399.90         4.62 o
   3   5   6          0.95          1.14         1.22 o
   4   5   6        138.26        137.28         4.83 o
   5   5   6         35.76         25.23         2.48 o
   6   5   6          0.84          1.22         1.77 o
   7   5   6          1.25         -2.34         2.34 o
   8   5   6          4.86          4.84         2.79 o
  -4   6   6          0.00         -0.67         2.73 o
  -3   6   6          0.97         -0.30         2.56 o
  -2   6   6          0.33         -1.33         2.56 o
  -1   6   6         41.38         43.43         4.37 o
   0   6   6         10.08         10.54         2.57 o
   1   6   6          5.90          8.92         2.27 o
   2   6   6        105.23        101.29         3.97 o
   3   6   6          2.85          1.75         1.93 o
   4   6   6        289.42        290.44         7.07 o
   5   6   6         35.37         21.93         2.91 o
   6   6   6         25.46         34.22         3.65 o
   7   6   6          2.04          1.51         2.40 o
   8   6   6          9.05         10.26         3.49 o
  -3   7   6          0.34          3.35         3.34 o
  -2   7   6          2.36          1.16         2.93 o
  -1   7   6         10.80          7.83         2.79 o
   0   7   6          0.07          0.52         2.65 o
   1   7   6         84.94         77.12         4.49 o
   2   7   6         40.50         40.32         3.04 o
   3   7   6          4.90          5.22         2.33 o
   4   7   6          5.04          4.90         2.98 o
   5   7   6          1.93          0.92         2.22 o
   6   7   6          0.01          1.40         2.47 o
   7   7   6          0.36          0.55         3.88 o
  -2   8   6          0.10         -0.74         5.23 o
  -1   8   6         12.03         14.30         3.93 o
   0   8   6          0.65          1.58         3.20 o
   1   8   6          2.63          2.18         2.80 o
   2   8   6         17.64         20.43         3.57 o
   3   8   6          0.56         -1.43         2.52 o
   4   8   6         11.07          7.44         2.82 o
   5   8   6         28.53         39.43        14.74 o
   6   8   6          5.64          4.49         2.76 o
   1   9   6          7.48          9.63         3.63 o
   2   9   6          0.25         -0.83         3.39 o
   3   9   6          0.91          0.62         4.61 o
   4   9   6          0.28          0.31         3.06 o
   5   9   6          4.45         10.52         5.48 o
  -5  -8   7         19.16         28.92         7.08 o
  -4  -8   7          0.26          0.22         3.24 o
  -3  -8   7          6.31          4.21         3.33 o
  -2  -8   7          9.92         12.07         3.71 o
  -1  -8   7         19.28         21.87         4.09 o
   0  -8   7         12.53         12.92         5.78 o
  -6  -7   7         10.92         14.06         4.08 o
  -5  -7   7          0.01         -2.01         2.86 o
  -4  -7   7         16.66         18.66         3.54 o
  -3  -7   7         12.04         12.82         3.27 o
  -2  -7   7          1.61          3.63         2.87 o
  -1  -7   7          0.47         -0.15         2.78 o
   0  -7   7          1.93          1.23         2.70 o
   1  -7   7          0.02         -1.60         4.12 o
   2  -7   7          3.45          1.66         4.18 o
   3  -7   7          4.14          9.97         5.29 o
  -7  -6   7         12.67          6.77         5.23 o
  -6  -6   7          1.15          3.72         3.15 o
  -5  -6   7         10.49          6.38         2.51 o
  -4  -6   7          3.69          2.46         2.32 o
  -3  -6   7         47.37         52.73         4.05 o
  -2  -6   7        113.91        112.83         4.94 o
  -1  -6   7         57.67         55.11         4.20 o
   0  -6   7         30.41         43.20         3.75 o
   1  -6   7         59.77         57.41         4.02 o
   2  -6   7          6.91          6.34         3.06 o
   3  -6   7          1.20          2.41         3.36 o
   4  -6   7          0.03          1.91         5.17 o
  -7  -5   7         21.29         20.43         4.86 o
  -6  -5   7          0.50          2.08         2.78 o
  -5  -5   7         16.28         14.24         2.83 o
  -4  -5   7          0.00          0.17         1.98 o
  -3  -5   7         30.27         32.14         3.26 o
  -2  -5   7         44.55         49.92         3.78 o
  -1  -5   7         87.01         85.67         6.15 o
   0  -5   7          1.78          0.54         1.82 o
   1  -5   7         36.05         36.86         2.70 o
   2  -5   7         10.64          4.22         1.93 o
   3  -5   7          0.06         -2.51         2.51 o
   4  -5   7          0.04         -2.40         4.00 o
   5  -5   7         27.20         31.26         6.52 o
  -7  -4   7          1.09          3.70         2.75 o
  -6  -4   7          0.75          0.62         2.49 o
  -5  -4   7          5.41          5.16         2.41 o
  -4  -4   7          1.51          0.76         1.83 o
  -3  -4   7         28.14         33.56         3.20 o
  -2  -4   7         79.33         84.84         3.85 o
  -1  -4   7          0.37          1.08         1.56 o
   0  -4   7          0.56         -0.72         1.40 o
   1  -4   7          2.82          2.22         1.31 o
   2  -4   7        116.38        110.33         3.05 o
   3  -4   7         31.49         32.25         2.21 o
   4  -4   7          2.84          4.26         2.56 o
   5  -4   7         69.05         77.54         5.36 o
   6  -4   7          1.78          1.92         3.35 o
  -7  -3   7          7.96          8.18         3.82 o
  -6  -3   7         48.00         46.01         3.72 o
  -5  -3   7         53.05         51.18         2.82 o
  -4  -3   7        161.90        157.82         3.84 o
  -3  -3   7        130.08        135.49         3.46 o
  -2  -3   7        206.02        194.23         4.70 o
  -1  -3   7          5.91          8.44         1.54 o
   0  -3   7         31.15         29.11         1.67 o
   1  -3   7         20.86         22.62         1.56 o
   2  -3   7         10.92         14.63         1.55 o
   3  -3   7          6.24          5.35         1.44 o
   4  -3   7          0.59          2.75         2.15 o
   5  -3   7          0.73          0.12         2.28 o
   6  -3   7         12.95         16.43         3.78 o
   7  -3   7          1.58          1.37         3.48 o
  -8  -2   7          0.50         -0.12         4.37 o
  -7  -2   7          4.40          1.07         2.76 o
  -6  -2   7         22.63         31.03         3.59 o
  -5  -2   7         71.29         62.87         2.92 o
  -4  -2   7         38.67         40.56         2.36 o
  -3  -2   7         45.58         43.86         2.09 o
  -2  -2   7          3.83          5.99         1.31 o
  -1  -2   7         27.25         31.04         1.98 o
   0  -2   7         23.74         21.58         1.39 o
   1  -2   7         95.37        108.49         2.42 o
   2  -2   7         24.04         24.45         2.22 o
   3  -2   7          9.22          7.84         1.28 o
   4  -2   7          0.02         -0.49         1.41 o
   5  -2   7         31.97         38.57         3.54 o
   6  -2   7         24.19         19.13         4.98 o
   7  -2   7          9.51          5.96         3.31 o
  -8  -1   7         11.43          7.94         4.74 o
  -7  -1   7          0.02          0.85         2.82 o
  -6  -1   7          7.70          6.50         2.33 o
  -5  -1   7         69.00         74.47         4.11 o
  -4  -1   7          9.26          9.28         1.57 o
  -3  -1   7         80.78         75.68         2.63 o
  -2  -1   7          8.64         10.65         1.39 o
  -1  -1   7         22.79         30.82         1.92 o
   0  -1   7         25.01         32.46         1.98 o
   1  -1   7         56.93         54.09         1.76 o
   2  -1   7        353.03        314.76         3.62 o
   3  -1   7         99.81         98.25         2.40 o
   4  -1   7          5.48          8.55         1.63 o
   5  -1   7        117.98        111.05         4.00 o
   6  -1   7          9.57         14.22         2.94 o
   7  -1   7         41.04         46.78         4.39 o
   8  -1   7          8.92          9.66         4.68 o
  -8   0   7          1.90          2.89         4.55 o
  -7   0   7          3.30          2.80         2.79 o
  -6   0   7         52.49         50.86         4.16 o
  -5   0   7         23.08         28.95         4.34 o
  -4   0   7          4.78          4.74         2.06 o
  -3   0   7         29.31         41.08         1.81 o
  -2   0   7         89.30         93.24         1.98 o
  -1   0   7        514.14        521.26         6.66 o
   0   0   7        176.82        196.80         3.36 o
   1   0   7        308.29        309.35         3.07 o
   2   0   7         28.48         33.62         1.67 o
   3   0   7          6.19          8.15         1.04 o
   4   0   7        180.40        166.65         3.83 o
   5   0   7          9.16          7.70         1.65 o
   6   0   7         74.38         66.49         3.56 o
   7   0   7          0.00          1.99         2.51 o
   8   0   7         27.14         29.93         4.39 o
  -7   1   7          5.21          7.78         3.55 o
  -6   1   7         16.23         21.89         3.63 o
  -5   1   7         30.50         34.50         3.42 o
  -4   1   7         54.15         61.72         3.80 o
  -3   1   7         48.88         50.38         2.42 o
  -2   1   7         63.46         56.97         1.93 o
  -1   1   7        281.05        278.24         3.04 o
   0   1   7        432.98        466.06         3.72 o
   1   1   7          0.08          1.65         0.74 o
   2   1   7        270.03        254.92         4.71 o
   3   1   7        229.09        198.84         3.56 o
   4   1   7         58.35         54.57         2.94 o
   5   1   7        334.19        320.90         5.41 o
   6   1   7          0.42         -0.36         1.55 o
   7   1   7          3.00          2.77         1.92 o
   8   1   7         15.33         15.56         3.52 o
  -7   2   7          0.78          0.60         3.61 o
  -6   2   7         50.61         39.68         4.31 o
  -5   2   7         25.15         27.32         3.17 o
  -4   2   7         11.51          9.59         2.01 o
  -3   2   7         25.07         24.06         2.45 o
  -2   2   7         11.38         10.99         1.55 o
  -1   2   7          0.04          0.45         0.80 o
   0   2   7        580.56        582.98         4.71 o
   1   2   7        128.55        137.31         2.34 o
   2   2   7        200.56        180.71         2.59 o
   3   2   7         20.20         18.69         1.60 o
   4   2   7         61.90         54.74         2.43 o
   5   2   7        120.99        123.18         3.57 o
   6   2   7        186.22        174.79         6.56 o
   7   2   7         44.00         47.26         3.97 o
   8   2   7          0.33          0.14         2.71 o
  -6   3   7          7.54          5.43         3.38 o
  -5   3   7         17.67         21.19         2.80 o
  -4   3   7         72.52         78.84         3.69 o
  -3   3   7          6.83          4.30         1.56 o
  -2   3   7         52.88         57.72         2.96 o
  -1   3   7         19.42         28.20         1.69 o
   0   3   7         38.16         40.04         1.81 o
   1   3   7          8.08          9.26         1.11 o
   2   3   7          5.68          5.88         1.17 o
   3   3   7         41.18         38.96         2.32 o
   4   3   7         14.05         18.30         1.75 o
   5   3   7          0.02         -0.79         1.46 o
   6   3   7        141.68        145.96         4.24 o
   7   3   7          9.49          6.11         2.16 o
   8   3   7          3.25          1.43         2.16 o
   9   3   7          2.14          4.86         6.09 o
  -6   4   7          2.18          1.94         3.93 o
  -5   4   7          0.45         -0.39         2.50 o
  -4   4   7          9.36         14.12         2.60 o
  -3   4   7         15.89         11.11         2.15 o
  -2   4   7        222.79        217.47         4.72 o
  -1   4   7         51.26         47.05         2.75 o
   0   4   7         47.91         54.81         2.26 o
   1   4   7         12.44         12.14         1.49 o
   2   4   7         18.97         20.80         1.53 o
   3   4   7        133.68        136.15         3.51 o
   4   4   7          1.45          2.66         1.38 o
   5   4   7        219.73        228.17         5.89 o
   6   4   7         19.19         22.13         2.45 o
   7   4   7         51.97         54.11         3.56 o
   8   4   7          0.73          1.85         2.41 o
   9   4   7          0.24         -0.06         4.68 o
  -5   5   7          2.18          3.44         2.92 o
  -4   5   7         22.78         31.19         3.33 o
  -3   5   7         29.38         27.01         2.79 o
  -2   5   7          0.00         -1.19         1.79 o
  -1   5   7          4.52          3.48         1.76 o
   0   5   7         37.54         42.40         2.90 o
   1   5   7         68.31         63.35         2.54 o
   2   5   7         15.29         15.84         1.57 o
   3   5   7          6.63          8.65         1.62 o
   4   5   7         18.34         18.33         2.06 o
   5   5   7         50.20         41.90         3.37 o
   6   5   7        110.39        100.90         4.89 o
   7   5   7          2.38          0.74         2.36 o
   8   5   7         10.63          9.74         3.07 o
  -4   6   7         14.15         10.78         3.05 o
  -3   6   7         27.06         31.55         4.98 o
  -2   6   7         39.37         35.61         4.31 o
  -1   6   7         33.24         27.95         3.41 o
   0   6   7         21.36         25.06         4.31 o
   1   6   7         20.13         23.44         2.83 o
   2   6   7          7.38          7.60         1.79 o
   3   6   7        292.32        260.37         6.35 o
   4   6   7         86.25         81.01         4.24 o
   5   6   7          0.22          2.38         2.32 o
   6   6   7         21.39         16.58         3.05 o
   7   6   7          7.69          9.80         3.33 o
   8   6   7          0.32         -1.35         2.59 o
  -3   7   7          0.83         -3.14         5.48 o
  -2   7   7          8.82          9.03         3.47 o
  -1   7   7         25.77         25.01         3.74 o
   0   7   7         59.22         54.48         4.44 o
   1   7   7        132.97        121.56         5.28 o
   2   7   7          0.00          0.34         2.22 o
   3   7   7         22.46         24.23         3.15 o
   4   7   7          3.20          2.54         2.39 o
   5   7   7          0.00          0.56         2.34 o
   6   7   7          7.40          1.14         2.21 o
   7   7   7          0.00          0.87         2.75 o
  -1   8   7          3.43          1.53         3.45 o
   0   8   7          0.02          0.78         3.03 o
   1   8   7         22.14         20.97         5.17 o
   2   8   7          2.71          1.67         2.84 o
   3   8   7          1.51          0.18         3.57 o
   4   8   7         40.52         45.69         7.69 o
   5   8   7         13.21         15.71         3.75 o
   6   8   7          0.08         -2.67         2.67 o
   1   9   7          6.29          2.34         4.68 o
   2   9   7          7.08         11.69         5.23 o
   3   9   7         18.14         29.78         6.09 o
  -3  -8   8          3.47         -1.35         4.86 o
  -2  -8   8          1.06         -0.06         4.31 o
  -1  -8   8          2.90          5.78         4.92 o
  -6  -7   8          1.27          0.98         5.29 o
  -5  -7   8         11.56         18.68         3.94 o
  -4  -7   8          6.22          6.13         3.49 o
  -3  -7   8         14.01         14.98         6.31 o
  -2  -7   8          3.23          6.08         3.09 o
  -1  -7   8         42.24         42.93         4.45 o
   0  -7   8         18.06         12.25         3.35 o
   1  -7   8         22.71         27.81         5.72 o
   2  -7   8          0.05         -0.37         4.92 o
  -7  -6   8          5.95          2.40         5.11 o
  -6  -6   8          0.12          0.39         3.01 o
  -5  -6   8          4.92          6.42         4.80 o
  -4  -6   8         33.95         35.89         5.57 o
  -3  -6   8         21.16         19.05         3.58 o
  -2  -6   8         51.17         47.96         4.11 o
  -1  -6   8         13.16         10.80         2.54 o
   0  -6   8          1.50         -1.81         2.28 o
   1  -6   8         39.80         41.15         4.05 o
   2  -6   8         18.05         15.63         4.61 o
   3  -6   8          3.26          4.68         4.74 o
  -7  -5   8         29.69         32.95         4.33 o
  -6  -5   8          0.90          3.99         2.97 o
  -5  -5   8          0.33         -1.05         2.50 o
  -4  -5   8          6.03          9.12         2.66 o
  -3  -5   8          4.93          6.69         2.42 o
  -2  -5   8         91.55         87.29         4.46 o
  -1  -5   8         18.07         14.65         2.52 o
   0  -5   8         15.06         18.22         3.20 o
   1  -5   8         14.95         16.14         2.75 o
   2  -5   8         44.60         40.08         3.59 o
   3  -5   8          0.82         -3.38         3.38 o
   5  -5   8         26.99         39.63         7.45 o
  -7  -4   8          5.73          2.89         4.49 o
  -6  -4   8         16.47         15.76         3.28 o
  -5  -4   8         29.51         24.77         4.43 o
  -4  -4   8          0.04          1.12         2.19 o
  -3  -4   8          0.01          0.02         1.69 o
  -2  -4   8          8.48          7.34         2.02 o
  -1  -4   8         35.06         27.50         2.59 o
   0  -4   8          0.02         -1.71         1.71 o
   1  -4   8          0.28          1.10         1.83 o
   2  -4   8        178.50        176.28         4.22 o
   3  -4   8         46.97         46.55         2.77 o
   4  -4   8          0.09         -0.76         2.53 o
   5  -4   8         10.62         15.09         5.45 o
   6  -4   8          2.99          3.15         3.45 o
  -7  -3   8          5.52          2.46         4.43 o
  -6  -3   8         72.35         73.57         5.78 o
  -5  -3   8          3.38          3.78         2.23 o
  -4  -3   8         70.49         72.80         3.12 o
  -3  -3   8         23.79         20.68         2.03 o
  -2  -3   8          5.97          7.42         1.51 o
  -1  -3   8         27.61         26.99         2.77 o
   0  -3   8         19.06         18.15         1.78 o
   1  -3   8         27.71         30.81         2.13 o
   2  -3   8          0.11         -0.37         1.29 o
   3  -3   8          9.91         11.03         1.64 o
   4  -3   8          0.90          1.72         1.80 o
   5  -3   8          0.73         -0.90         2.22 o
   6  -3   8         10.32          9.05         3.22 o
  -8  -2   8          9.39          9.91         5.29 o
  -7  -2   8         76.18         85.57         5.13 o
  -6  -2   8         13.02         10.26         2.81 o
  -5  -2   8         32.79         29.46         2.37 o
  -4  -2   8          2.07          1.68         1.47 o
  -3  -2   8         20.85         24.90         2.06 o
  -2  -2   8          0.84          1.14         1.12 o
  -1  -2   8        158.95        143.96         3.59 o
   0  -2   8          0.11          0.67         1.08 o
   1  -2   8        335.71        323.96         4.74 o
   2  -2   8         12.75         12.85         1.45 o
   3  -2   8         22.32         27.97         1.90 o
   4  -2   8         48.72         47.37         2.94 o
   5  -2   8         17.79         13.46         2.73 o
   6  -2   8         10.14         13.07         3.20 o
   7  -2   8         10.33         12.79         3.50 o
  -8  -1   8          0.05         -0.55         4.98 o
  -7  -1   8         20.61         24.21         3.60 o
  -6  -1   8         72.85         70.14         4.41 o
  -5  -1   8         32.35         29.74         5.66 o
  -4  -1   8          2.07          0.67         1.49 o
  -3  -1   8          1.29          0.89         1.26 o
  -2  -1   8         10.58          8.61         1.44 o
  -1  -1   8         23.43         26.39         1.98 o
   0  -1   8         51.89         44.61         2.28 o
   1  -1   8         31.48         34.40         3.05 o
   2  -1   8         50.74         60.52         2.14 o
   3  -1   8          0.86          0.42         1.22 o
   4  -1   8         16.15         15.82         1.93 o
   5  -1   8        105.16        118.27         3.97 o
   6  -1   8          0.72          0.82         2.21 o
   7  -1   8          0.42         -1.58         2.78 o
   8  -1   8          6.74          2.83         4.37 o
  -7   0   8          7.79          7.90         3.48 o
  -6   0   8         62.66         53.18         4.11 o
  -5   0   8          0.13          0.69         2.11 o
  -4   0   8         35.06         39.49         3.24 o
  -3   0   8         76.96         83.37         2.94 o
  -2   0   8         77.37         80.10         2.74 o
  -1   0   8       1028.58        978.44        13.29 o
   0   0   8        893.01        844.34         7.21 o
   1   0   8         24.16         22.14         1.30 o
   2   0   8          2.28          2.08         0.86 o
   3   0   8         18.12         15.80         1.60 o
   4   0   8          3.32          3.93         1.51 o
   5   0   8          7.75          8.59         1.85 o
   6   0   8          4.43          3.90         1.95 o
   7   0   8          0.61         -2.59         3.08 o
   8   0   8          0.97          0.56         3.66 o
  -7   1   8          5.13          9.73         3.89 o
  -6   1   8          6.93          1.27         2.91 o
  -5   1   8          9.15          8.58         2.61 o
  -4   1   8          3.64          6.35         2.22 o
  -3   1   8          4.09          4.14         1.82 o
  -2   1   8          2.29          1.47         1.25 o
  -1   1   8         25.34         17.49         1.72 o
   0   1   8       1153.58       1091.14         6.25 o
   1   1   8        144.21        152.71         2.45 o
   2   1   8        225.64        243.71         3.14 o
   3   1   8         37.50         42.73         2.36 o
   4   1   8          5.44          6.03         1.41 o
   5   1   8          2.22          1.93         1.58 o
   6   1   8          3.51          2.31         1.57 o
   7   1   8         54.67         52.41         3.53 o
   8   1   8          4.54          5.23         3.17 o
  -7   2   8          2.04          5.05         5.85 o
  -6   2   8         17.87         17.16         3.64 o
  -5   2   8          0.37         -0.05         2.74 o
  -4   2   8          6.35          8.39         2.38 o
  -3   2   8         36.09         35.48         3.04 o
  -2   2   8         51.30         58.89         4.80 o
  -1   2   8          0.03          0.67         0.93 o
   0   2   8         51.96         54.92         2.82 o
   1   2   8        234.72        223.62         3.21 o
   2   2   8         36.06         33.52         1.67 o
   3   2   8          6.91          6.46         1.32 o
   4   2   8        403.80        398.29         5.59 o
   5   2   8        148.30        144.64         5.18 o
   6   2   8         22.42         28.15         2.64 o
   7   2   8         38.87         30.15         2.83 o
   8   2   8          1.87          1.61         2.54 o
  -6   3   8          0.02         -2.92         3.33 o
  -5   3   8         15.30         22.47         3.77 o
  -4   3   8         59.44         58.73         6.09 o
  -3   3   8         15.03         13.99         2.41 o
  -2   3   8         48.29         43.13         2.72 o
  -1   3   8         15.15         13.23         1.52 o
   0   3   8         67.81         67.88         2.20 o
   1   3   8         25.11         30.72         1.73 o
   2   3   8         37.93         39.25         1.91 o
   3   3   8          5.60          6.58         1.38 o
   4   3   8          1.08          2.74         1.45 o
   5   3   8         14.97         14.50         2.00 o
   6   3   8          9.72          9.27         2.17 o
   7   3   8          0.88          1.45         2.20 o
   8   3   8          0.26          1.16         2.33 o
  -5   4   8          2.79          4.00         3.26 o
  -4   4   8         13.31         19.93         3.53 o
  -3   4   8         56.20         56.00         3.34 o
  -2   4   8          0.75          0.60         1.72 o
  -1   4   8          1.75          0.14         1.48 o
   0   4   8         12.13          8.88         1.40 o
   1   4   8         16.39         21.54         1.65 o
   2   4   8          6.06          9.36         1.29 o
   3   4   8        195.73        204.27         4.26 o
   4   4   8          2.50          2.07         1.45 o
   5   4   8          1.54          2.20         1.67 o
   6   4   8          3.70          2.91         1.91 o
   7   4   8          2.74          3.08         2.27 o
   8   4   8          2.65          2.01         2.59 o
  -5   5   8          0.16          3.63         3.83 o
  -4   5   8          3.03         -1.01         2.85 o
  -3   5   8         82.39         91.07         4.49 o
  -2   5   8          4.20          5.44         2.23 o
  -1   5   8         26.19         24.85         2.46 o
   0   5   8          0.03         -0.84         1.62 o
   1   5   8         44.98         46.94         2.43 o
   2   5   8         32.49         34.16         2.02 o
   3   5   8         23.62         22.97         2.54 o
   4   5   8         24.97         22.39         2.26 o
   5   5   8         34.67         30.04         8.37 o
   6   5   8          2.46          0.39         2.00 o
   7   5   8          9.41         13.65         3.16 o
   8   5   8          0.44         -2.46         2.91 o
  -4   6   8          1.96          2.15         5.78 o
  -3   6   8          5.13          5.91         2.85 o
  -2   6   8        107.56        103.25         5.42 o
  -1   6   8         49.23         49.13         4.13 o
   0   6   8         30.99         31.58         3.43 o
   1   6   8        100.51        113.07         4.87 o
   2   6   8         48.40         51.75         3.05 o
   3   6   8         16.84         26.03         3.02 o
   4   6   8          7.87          9.07         2.52 o
   5   6   8          6.15          4.48         2.29 o
   6   6   8          1.61          0.66         2.41 o
   7   6   8          0.06         -0.80         2.44 o
  -3   7   8          3.45          0.31         5.54 o
  -2   7   8         12.15          9.22         3.41 o
  -1   7   8         12.39         11.53         3.30 o
   0   7   8         12.40         15.21         3.37 o
   1   7   8         18.18         22.22         3.44 o
   2   7   8         55.10         45.92         3.85 o
   3   7   8         21.31         17.31         2.98 o
   4   7   8         27.60         20.60         3.31 o
   5   7   8          0.01         -0.25         2.63 o
   6   7   8         25.23         19.96         4.52 o
   7   7   8          0.39          0.26         2.50 o
  -1   8   8          7.98         12.44         3.93 o
   0   8   8          3.09          4.13         3.41 o
   1   8   8          1.07         -1.83         3.04 o
   2   8   8          7.97          8.80         4.55 o
   3   8   8         41.15         42.83         6.28 o
   4   8   8         23.24         26.40         4.95 o
   5   8   8          1.71         -0.80         2.77 o
   6   8   8          0.67          0.57         4.12 o
  -5  -7   9          2.31         10.15         6.65 o
  -4  -7   9         13.62         17.99         6.71 o
  -3  -7   9          5.56          6.00         3.23 o
  -2  -7   9         11.13         11.91         3.46 o
  -1  -7   9         34.23         38.17         4.33 o
   0  -7   9          0.01         -2.94         2.94 o
   1  -7   9          1.54         -0.43         5.23 o
  -6  -6   9         36.66         38.87         4.83 o
  -5  -6   9          9.27         13.44         4.25 o
  -4  -6   9          0.09          0.48         2.80 o
  -3  -6   9          0.17          1.85         2.75 o
  -2  -6   9         28.98         32.31         3.98 o
  -1  -6   9         69.73         63.19         4.92 o
   0  -6   9         42.84         50.42         4.16 o
   1  -6   9         45.34         42.15         4.15 o
   2  -6   9          4.26          3.02         4.43 o
  -7  -5   9          0.39         -0.24         3.60 o
  -6  -5   9          1.19          2.34         3.17 o
  -5  -5   9         60.04         68.67         5.25 o
  -4  -5   9         15.94         14.87         3.15 o
  -3  -5   9          0.46          1.54         2.47 o
  -2  -5   9         24.73         21.39         2.83 o
  -1  -5   9         12.23         13.64         2.77 o
   0  -5   9         41.34         42.22         3.61 o
   1  -5   9         29.58         21.96         3.15 o
   2  -5   9         45.24         45.63         4.02 o
  -7  -4   9          1.08         -3.20         4.43 o
  -6  -4   9         51.90         50.42         4.46 o
  -5  -4   9         87.29         81.84         4.70 o
  -4  -4   9         10.74         11.70         3.63 o
  -3  -4   9          8.21          4.35         2.09 o
  -2  -4   9         30.80         28.69         3.85 o
  -1  -4   9        355.88        344.61         9.78 o
   0  -4   9          0.06         -1.58         1.70 o
   1  -4   9          1.08          0.02         1.89 o
   2  -4   9         54.04         50.80         3.89 o
   3  -4   9          6.33          9.47         2.89 o
   4  -4   9          2.35         -0.18         3.88 o
   5  -4   9          1.54         -0.98         4.55 o
  -7  -3   9         17.94         12.49         5.29 o
  -6  -3   9          0.71         -2.65         3.69 o
  -5  -3   9          0.28          0.87         2.30 o
  -4  -3   9          3.56          1.68         1.66 o
  -3  -3   9         29.23         35.76         2.50 o
  -2  -3   9          0.02         -0.10         1.36 o
  -1  -3   9          1.30          0.49         1.31 o
   0  -3   9          0.69          2.27         1.44 o
   1  -3   9         65.28         61.45         2.91 o
   2  -3   9         52.08         57.77         3.15 o
   3  -3   9         21.72         24.74         2.94 o
   4  -3   9          4.45          2.71         2.59 o
   5  -3   9          1.21          0.25         4.12 o
   6  -3   9          5.87          2.15         3.30 o
  -7  -2   9          1.24         -0.51         2.79 o
  -6  -2   9         19.17         16.81         2.93 o
  -5  -2   9         19.86         23.87         2.44 o
  -4  -2   9         50.87         53.75         2.84 o
  -3  -2   9         96.45        101.54         3.41 o
  -2  -2   9          0.54          0.10         1.34 o
  -1  -2   9          5.35          4.03         1.38 o
   0  -2   9        250.89        254.10         5.45 o
   1  -2   9         53.13         54.12         2.85 o
   2  -2   9         40.21         40.06         2.61 o
   3  -2   9          0.26         -0.66         1.86 o
   4  -2   9        106.98        109.15         4.95 o
   5  -2   9         40.28         40.25         3.15 o
   6  -2   9          0.17          1.30         2.84 o
   7  -2   9          4.96          5.42         3.68 o
  -7  -1   9         16.73         18.39         3.78 o
  -6  -1   9         16.72         12.82         3.05 o
  -5  -1   9          0.96          1.32         2.28 o
  -4  -1   9         13.02         14.36         1.96 o
  -3  -1   9        100.84         84.96         3.13 o
  -2  -1   9         11.64         12.93         1.86 o
  -1  -1   9        331.77        306.78         4.85 o
   0  -1   9         15.89         21.10         1.89 o
   1  -1   9         10.88         10.74         1.60 o
   2  -1   9         12.96         14.89         1.78 o
   3  -1   9        103.37        104.63         4.13 o
   4  -1   9         15.03         16.98         2.07 o
   5  -1   9         20.44         17.97         2.34 o
   6  -1   9          5.07          3.37         2.52 o
   7  -1   9          5.97          4.35         3.03 o
  -7   0   9         18.29         15.70         4.83 o
  -6   0   9         18.25         23.70         3.68 o
  -5   0   9          9.14         11.91         2.93 o
  -4   0   9         68.66         62.52         5.32 o
  -3   0   9          3.16          4.64         1.60 o
  -2   0   9         18.08         13.92         1.88 o
  -1   0   9         16.53         26.33         1.97 o
   0   0   9        398.73        362.68         5.06 o
   1   0   9         36.41         43.56         2.52 o
   2   0   9         92.59        105.07         3.05 o
   3   0   9        212.40        225.31         4.20 o
   4   0   9          1.75          0.80         1.44 o
   5   0   9         51.22         55.55         3.27 o
   6   0   9         24.57         20.74         2.53 o
   7   0   9          4.82          2.49         2.98 o
   8   0   9          5.29          7.88         5.23 o
  -7   1   9          0.15          0.65         3.26 o
  -6   1   9          4.85          5.02         3.01 o
  -5   1   9          3.00          3.93         2.82 o
  -4   1   9          9.60         11.93         2.49 o
  -3   1   9         56.79         54.67         3.57 o
  -2   1   9          5.54          9.80         2.03 o
  -1   1   9          7.37          7.42         2.09 o
   0   1   9         53.98         55.74         2.55 o
   1   1   9        101.51         96.91         2.82 o
   2   1   9         16.31         19.39         1.37 o
   3   1   9         25.89         23.87         1.80 o
   4   1   9        113.40        123.35         3.79 o
   5   1   9          9.02          9.39         1.96 o
   6   1   9          3.78          1.82         1.87 o
   7   1   9          9.55          6.56         2.27 o
   8   1   9          0.08         -3.36         3.36 o
  -6   2   9          3.51          2.34         3.49 o
  -5   2   9          0.76          4.66         2.87 o
  -4   2   9          5.96          4.22         2.29 o
  -3   2   9        100.39        104.05         4.61 o
  -2   2   9          3.02          3.43         1.73 o
  -1   2   9          6.51          5.54         1.47 o
   0   2   9          6.38          6.28         1.40 o
   1   2   9         36.42         45.34         2.45 o
   2   2   9          0.64         -0.63         0.96 o
   3   2   9          0.49          0.00         1.31 o
   4   2   9         65.03         64.54         2.96 o
   5   2   9         26.56         23.80         2.33 o
   6   2   9          0.03         -0.94         1.69 o
   7   2   9         10.31         13.47         3.45 o
   8   2   9          1.39          1.48         2.33 o
  -6   3   9          3.66          5.01         3.65 o
  -5   3   9          0.34         -2.00         2.65 o
  -4   3   9         10.81          7.29         2.64 o
  -3   3   9          3.53          2.00         2.22 o
  -2   3   9          2.40          2.63         1.93 o
  -1   3   9          6.52          7.15         2.13 o
   0   3   9          6.13          6.10         2.01 o
   1   3   9         10.60         11.64         1.48 o
   2   3   9          0.58          0.51         1.05 o
   3   3   9         35.89         36.76         2.32 o
   4   3   9          5.17          8.07         1.79 o
   5   3   9          1.82          1.21         1.67 o
   6   3   9          1.43         -1.88         1.88 o
   7   3   9          0.46          4.03         2.39 o
   8   3   9          1.32          2.50         2.64 o
  -5   4   9          6.13          4.93         3.42 o
  -4   4   9         10.11          6.91         3.03 o
  -3   4   9         30.44         32.46         5.17 o
  -2   4   9         15.46         17.94         3.04 o
  -1   4   9         35.58         34.53         3.26 o
   0   4   9         45.02         37.76         2.41 o
   1   4   9         49.85         39.91         2.51 o
   2   4   9         88.89         94.06         2.66 o
   3   4   9        120.74        115.53         3.62 o
   4   4   9          0.76         -0.29         1.52 o
   5   4   9          9.81         11.13         2.64 o
   6   4   9          0.00         -0.81         1.97 o
   7   4   9          0.76          1.33         2.15 o
   8   4   9          1.47         -1.02         2.58 o
  -4   5   9          0.19          1.41         3.38 o
  -3   5   9          2.28         -0.76         2.39 o
  -2   5   9          0.02         -0.75         2.72 o
  -1   5   9          0.76         -0.98         1.74 o
   0   5   9          3.69          3.28         1.63 o
   1   5   9         51.16         62.76         2.72 o
   2   5   9          0.37         -0.11         1.29 o
   3   5   9          5.82          6.56         1.77 o
   4   5   9          9.47         11.58         2.05 o
   5   5   9          6.37          3.72         1.93 o
   6   5   9          7.46          6.47         2.49 o
   7   5   9          7.78          7.85         3.08 o
   8   5   9          0.00         -2.19         3.15 o
  -3   6   9          0.00         -0.43         3.68 o
  -2   6   9          8.52          7.75         3.03 o
  -1   6   9          7.37          8.55         3.12 o
   0   6   9          8.49          8.82         2.62 o
   1   6   9         69.60         65.90         5.45 o
   2   6   9         72.88         80.68         4.43 o
   3   6   9          0.04         -1.47         1.92 o
   4   6   9         18.31         16.72         3.02 o
   5   6   9         50.31         46.99         4.04 o
   6   6   9          1.71          1.84         2.68 o
   7   6   9          0.12         -1.31         2.74 o
  -2   7   9          3.54          1.11         4.61 o
  -1   7   9          0.37          0.89         2.97 o
   0   7   9          0.00         -2.78         2.78 o
   1   7   9          1.20          2.07         3.02 o
   2   7   9         21.14         28.49         4.86 o
   3   7   9          0.89          1.72         2.76 o
   4   7   9         14.86         17.42         3.16 o
   5   7   9          1.19         -1.67         2.64 o
   6   7   9          2.56         -0.14         2.20 o
   7   7   9          0.72          5.35         4.61 o
   0   8   9          0.15         -2.97         3.37 o
   1   8   9          0.67          3.05         3.32 o
   2   8   9          4.12          8.00         4.74 o
   3   8   9         15.41         11.20         4.61 o
   4   8   9          1.09          0.93         2.97 o
   5   8   9          0.07         -0.15         3.03 o
  -3  -7  10          0.78          2.18         3.27 o
  -2  -7  10          7.86          9.25         3.69 o
  -1  -7  10          0.33          1.21         3.36 o
   0  -7  10          0.09          1.72         3.32 o
   1  -7  10          5.64          6.65         5.60 o
  -5  -6  10          9.01          9.20         3.60 o
  -4  -6  10          0.56          0.61         2.98 o
  -3  -6  10         30.33         36.41         4.16 o
  -2  -6  10          6.72          1.96         2.76 o
  -1  -6  10          1.45          2.88         2.90 o
   0  -6  10         22.25         23.77         3.73 o
   1  -6  10         21.02         18.54         4.61 o
   2  -6  10         10.44         10.03         5.17 o
  -6  -5  10          3.92          1.52         3.60 o
  -5  -5  10         27.23         21.10         3.98 o
  -4  -5  10         26.12         26.07         3.57 o
  -3  -5  10         17.53         14.63         3.02 o
  -2  -5  10          8.36          9.53         2.45 o
  -1  -5  10          2.91          1.04         2.16 o
   0  -5  10          9.83          7.85         2.75 o
   1  -5  10          0.00         -0.82         2.28 o
   2  -5  10         19.98         22.05         3.44 o
  -7  -4  10         10.31         11.75         6.34 o
  -6  -4  10         28.92         33.89         4.63 o
  -5  -4  10         35.01         32.97         4.00 o
  -4  -4  10          6.05          3.57         2.76 o
  -3  -4  10         17.15         16.34         2.72 o
  -2  -4  10        122.58        119.29         4.91 o
  -1  -4  10          1.51          1.29         2.03 o
   0  -4  10          6.34          7.01         2.40 o
   1  -4  10         44.22         42.18         3.68 o
   2  -4  10          0.00         -0.21         2.39 o
   3  -4  10         29.06         37.10         5.48 o
  -7  -3  10          3.27          4.06         4.86 o
  -6  -3  10          1.23          1.97         4.25 o
  -5  -3  10          0.36         -1.48         2.35 o
  -4  -3  10         16.69         15.48         3.02 o
  -3  -3  10         85.17         93.39         3.74 o
  -2  -3  10        106.93         92.50         3.56 o
  -1  -3  10          2.35          3.42         1.67 o
   0  -3  10         30.02         41.51         2.78 o
   1  -3  10         95.88         98.61         4.18 o
   2  -3  10         37.68         40.96         2.87 o
   3  -3  10         53.17         56.29         4.15 o
   4  -3  10         15.35         11.39         3.26 o
   5  -3  10         11.74         14.52         5.48 o
   6  -3  10          2.05         -1.60         5.05 o
  -7  -2  10          0.92         -0.84         3.26 o
  -6  -2  10          4.82          6.37         3.02 o
  -5  -2  10          0.13          1.07         2.55 o
  -4  -2  10         24.80         24.43         2.54 o
  -3  -2  10        103.15        102.12         3.64 o
  -2  -2  10          5.14          3.76         1.71 o
  -1  -2  10        151.66        153.24         3.97 o
   0  -2  10          7.29          8.11         1.65 o
   1  -2  10          0.54          0.68         1.46 o
   2  -2  10         58.16         56.43         3.10 o
   3  -2  10         11.76         10.70         2.60 o
   4  -2  10         50.73         54.62         4.48 o
   5  -2  10         14.93         16.27         3.58 o
   6  -2  10          2.08         -0.18         4.25 o
  -7  -1  10          0.14          1.20         3.27 o
  -6  -1  10          0.80          0.62         2.82 o
  -5  -1  10         10.51          5.09         2.56 o
  -4  -1  10          0.97          0.44         1.62 o
  -3  -1  10         10.89         13.28         1.99 o
  -2  -1  10         81.53         83.18         3.30 o
  -1  -1  10        147.97        128.84         3.13 o
   0  -1  10         33.37         51.36         2.70 o
   1  -1  10        370.63        353.99         5.29 o
   2  -1  10          1.46          1.21         1.51 o
   3  -1  10        218.39        215.41         5.96 o
   4  -1  10         13.83         12.93         4.40 o
   5  -1  10         16.23         13.01         3.38 o
   6  -1  10         36.99         30.54         3.84 o
   7  -1  10          5.32         -1.66         4.74 o
  -7   0  10          0.01          0.90         4.80 o
  -6   0  10          1.63          4.02         2.87 o
  -5   0  10         55.51         42.83         6.89 o
  -4   0  10          0.04         -0.08         2.02 o
  -3   0  10         24.80         27.16         2.20 o
  -2   0  10        105.01        100.15         4.04 o
  -1   0  10         75.28         83.33         3.17 o
   0   0  10        292.11        270.00         4.74 o
   1   0  10         12.10         13.75         1.82 o
   2   0  10         17.79         20.41         3.49 o
   3   0  10          4.68          4.90         1.96 o
   4   0  10         10.82         11.58         2.37 o
   5   0  10          3.83          4.44         2.64 o
   6   0  10         11.47          8.79         3.11 o
   7   0  10         16.95         22.65         4.09 o
  -6   1  10          1.62          0.96         2.75 o
  -5   1  10          5.21          7.33         2.74 o
  -4   1  10         19.66         20.20         4.34 o
  -3   1  10          7.40          5.06         2.24 o
  -2   1  10        114.23        111.42         3.59 o
  -1   1  10         13.71          9.00         1.51 o
   0   1  10          0.01         -0.67         1.27 o
   1   1  10         65.72         72.17         2.85 o
   2   1  10          4.86          4.06         1.31 o
   3   1  10          6.78          6.26         2.92 o
   4   1  10          9.17         13.21         3.97 o
   5   1  10          0.10         -1.53         1.53 o
   6   1  10          1.64          2.41         2.03 o
   7   1  10          8.03          7.95         2.73 o
   8   1  10          5.82          3.63         4.43 o
  -6   2  10         28.00         28.47         4.19 o
  -5   2  10         15.36         16.71         3.65 o
  -4   2  10        117.95        125.83         5.76 o
  -3   2  10         89.13         89.31         4.48 o
  -2   2  10         39.31         34.05         5.75 o
  -1   2  10          2.65          3.52         1.58 o
   0   2  10         15.63         18.48         1.88 o
   1   2  10        145.04        145.20         5.30 o
   2   2  10          4.12          5.81         1.46 o
   3   2  10          8.09          6.73         2.98 o
   4   2  10         35.90         39.88         2.59 o
   5   2  10          5.13          4.08         1.81 o
   6   2  10         36.59         38.27         3.03 o
   7   2  10         12.97         17.91         2.96 o
   8   2  10          0.00          1.32         2.74 o
  -5   3  10         54.28         52.09         4.74 o
  -4   3  10          1.79          2.88         3.60 o
  -3   3  10         38.88         49.10         6.15 o
  -2   3  10         24.01         18.63         3.02 o
  -1   3  10         26.47         29.39         3.13 o
   0   3  10         78.08         71.12         2.84 o
   1   3  10         42.52         36.77         2.49 o
   2   3  10         34.06         35.82         3.78 o
   3   3  10          4.35          2.10         1.40 o
   4   3  10          5.91          5.26         1.71 o
   5   3  10         50.67         58.83         3.26 o
   6   3  10          1.92          0.76         2.07 o
   7   3  10          6.71          3.87         2.27 o
   8   3  10          1.66          1.34         2.74 o
  -5   4  10         17.61         22.73         4.52 o
  -4   4  10         57.98         63.96         5.55 o
  -3   4  10         30.69         37.13         3.92 o
  -2   4  10        182.64        191.96         6.24 o
  -1   4  10          5.12          5.37         2.54 o
   0   4  10          1.65          3.34         2.10 o
   1   4  10        109.53        113.43         3.50 o
   2   4  10          5.81          5.34         2.13 o
   3   4  10         78.88         84.16         3.55 o
   4   4  10         31.52         36.35         2.75 o
   5   4  10          0.41          1.35         1.88 o
   6   4  10         27.57         29.35         3.13 o
   7   4  10          6.31          7.25         2.91 o
   8   4  10          0.24         -1.60         2.78 o
  -4   5  10          5.72          8.82         3.85 o
  -3   5  10          1.05          3.57         3.17 o
  -2   5  10         46.11         47.85         4.30 o
  -1   5  10          1.48          3.46         2.52 o
   0   5  10          0.79         -0.07         2.23 o
   1   5  10         10.21          7.80         2.58 o
   2   5  10         24.12         27.71         2.41 o
   3   5  10          8.16          8.11         2.04 o
   4   5  10          2.06          1.33         1.71 o
   5   5  10         85.59         88.61         3.97 o
   6   5  10          1.51          0.04         2.13 o
   7   5  10          4.74          2.92         2.96 o
  -3   6  10          0.04         -2.47         3.39 o
  -2   6  10          6.74          9.55         3.78 o
  -1   6  10          3.39          1.79         3.16 o
   0   6  10          5.64          7.08         3.94 o
   1   6  10         22.09         26.71         4.92 o
   2   6  10         11.30         11.56         2.74 o
   3   6  10         25.26         27.54         3.35 o
   4   6  10         86.27         84.31         4.89 o
   5   6  10         27.06         27.89         3.52 o
   6   6  10          4.74          4.10         2.85 o
   7   6  10          0.46          2.15         4.92 o
  -1   7  10          8.29         11.57         4.98 o
   0   7  10          9.16          5.23         4.80 o
   1   7  10         29.17         28.05         3.89 o
   2   7  10          0.08         -1.78         3.45 o
   3   7  10          0.16          1.07         2.67 o
   4   7  10         17.40         17.24         3.47 o
   5   7  10          2.49          2.24         3.10 o
   6   7  10          0.13          0.27         3.11 o
   0   8  10          0.03          0.00         4.74 o
   1   8  10          4.67          2.37         4.55 o
   2   8  10          3.55          4.92         4.74 o
   3   8  10          0.99          3.08         4.55 o
   4   8  10          0.04          1.53         3.25 o
   5   8  10          6.10          7.81         3.74 o
  -4  -6  11          9.78          7.29         3.18 o
  -3  -6  11         35.26         39.36         4.57 o
  -2  -6  11          5.23          4.91         3.05 o
  -1  -6  11         16.53         21.40         3.71 o
   0  -6  11          2.70          2.80         3.05 o
   1  -6  11         18.99         20.33         4.07 o
   2  -6  11          0.08         -3.02         4.68 o
  -6  -5  11          0.54          4.80         5.78 o
  -5  -5  11         19.63         21.63         4.20 o
  -4  -5  11          4.06          5.41         3.34 o
  -3  -5  11         10.47         16.99         3.54 o
  -2  -5  11         46.07         31.82         3.35 o
  -1  -5  11         43.66         38.40         3.92 o
   0  -5  11         13.94         11.24         2.98 o
   1  -5  11         84.24         80.93         5.02 o
   2  -5  11          7.74         11.40         3.46 o
  -6  -4  11          0.87          0.61         3.41 o
  -5  -4  11          0.00          1.01         2.93 o
  -4  -4  11          6.13          6.06         3.13 o
  -3  -4  11          0.24         -2.04         2.39 o
  -2  -4  11          7.13          6.62         2.53 o
  -1  -4  11         24.27         21.49         3.04 o
   0  -4  11         14.67         17.37         3.00 o
   1  -4  11         70.19         85.81         5.02 o
   2  -4  11         73.00         76.76         4.70 o
   3  -4  11          1.70         -0.74         4.18 o
  -6  -3  11          8.45          6.28         4.68 o
  -5  -3  11          1.55          0.99         2.68 o
  -4  -3  11         45.34         42.66         3.89 o
  -3  -3  11         18.37         16.72         2.84 o
  -2  -3  11         27.72         24.55         2.44 o
  -1  -3  11         72.10         78.12         3.44 o
   0  -3  11         24.95         22.05         2.32 o
   1  -3  11         88.84         95.44         3.84 o
   2  -3  11         76.16         77.65         3.75 o
   3  -3  11         12.56          9.22         2.96 o
   4  -3  11          0.10          1.70         2.86 o
   5  -3  11          1.87         -2.03         4.37 o
  -7  -2  11         11.37         12.86         5.66 o
  -6  -2  11          1.92          4.40         3.11 o
  -5  -2  11          0.64          1.33         2.21 o
  -4  -2  11         49.49         43.24         2.99 o
  -3  -2  11          4.57          4.15         1.77 o
  -2  -2  11         34.33         42.05         2.90 o
  -1  -2  11          0.35          1.42         1.63 o
   0  -2  11          1.14          1.17         1.54 o
   1  -2  11          0.00         -0.81         1.59 o
   2  -2  11         23.93         24.05         2.40 o
   3  -2  11          2.71          2.30         2.30 o
   4  -2  11         12.38         12.14         3.01 o
   5  -2  11          1.17          0.39         3.07 o
   6  -2  11          0.88          1.91         4.80 o
  -6  -1  11         14.69         13.95         3.44 o
  -5  -1  11         51.05         55.03         4.35 o
  -4  -1  11          1.25          0.95         2.24 o
  -3  -1  11          1.38         -0.25         1.66 o
  -2  -1  11          2.35          2.39         1.67 o
  -1  -1  11         23.99         24.02         2.26 o
   0  -1  11         47.91         50.17         2.88 o
   1  -1  11         19.18         19.76         2.07 o
   2  -1  11        140.80        127.16         3.87 o
   3  -1  11          1.45          3.29         2.32 o
   4  -1  11         22.62         25.75         3.39 o
   5  -1  11         12.21         11.03         3.09 o
   6  -1  11          5.64          2.78         3.32 o
  -6   0  11          5.29         -2.12         2.92 o
  -5   0  11         39.42         31.09         3.57 o
  -4   0  11          9.55         11.32         2.70 o
  -3   0  11         14.67         12.67         2.15 o
  -2   0  11        128.30        116.51         3.91 o
  -1   0  11        565.13        536.96         8.66 o
   0   0  11         30.64         25.58         2.30 o
   1   0  11         14.28         12.37         1.78 o
   2   0  11        158.64        156.76         5.24 o
   3   0  11          5.38          4.56         2.34 o
   4   0  11         50.79         58.88         6.80 o
   5   0  11          0.07          1.02         2.68 o
   6   0  11          0.00         -0.57         2.72 o
   7   0  11          5.63          8.00         5.29 o
  -6   1  11          0.90          1.55         3.33 o
  -5   1  11          4.78          5.46         2.96 o
  -4   1  11          1.22         -0.20         2.28 o
  -3   1  11         46.11         42.88         3.63 o
  -2   1  11         63.51         74.23         3.41 o
  -1   1  11        444.30        415.66         6.15 o
   0   1  11        334.89        307.70         5.30 o
   1   1  11         15.23         15.39         1.83 o
   2   1  11         38.43         34.04         6.95 o
   3   1  11          8.72          6.20         2.11 o
   4   1  11         17.36         20.20         2.76 o
   5   1  11          3.77          1.47         2.39 o
   6   1  11         22.19         29.00         3.92 o
   7   1  11          1.72          2.31         3.80 o
  -5   2  11          1.54          2.20         3.10 o
  -4   2  11         11.31          9.38         3.03 o
  -3   2  11          4.71          5.31         3.02 o
  -2   2  11          0.35         -1.85         1.85 o
  -1   2  11          0.02         -0.88         1.61 o
   0   2  11        332.82        314.02         5.26 o
   1   2  11         31.64         33.03         2.39 o
   2   2  11         23.62         22.69         2.78 o
   3   2  11         20.95         31.42         6.06 o
   4   2  11          3.15          3.94         2.28 o
   5   2  11         39.77         37.29         3.58 o
   6   2  11         35.49         30.29         4.06 o
   7   2  11         31.67         32.61         4.36 o
  -5   3  11         28.79         29.51         6.95 o
  -4   3  11          3.71          5.18         3.51 o
  -3   3  11          6.74          9.00         3.16 o
  -2   3  11          1.72          0.15         2.47 o
  -1   3  11        110.76        129.02         5.29 o
   0   3  11          5.06          5.95         2.06 o
   1   3  11          1.23          0.43         1.48 o
   2   3  11         14.85         14.59         2.57 o
   3   3  11          4.35         11.67         2.72 o
   4   3  11          6.79          7.10         2.37 o
   5   3  11         30.16         32.13         3.46 o
   6   3  11         30.74         34.10         4.13 o
   7   3  11         15.11         12.05         5.01 o
  -4   4  11          0.43          1.22         3.13 o
  -3   4  11          2.98          3.53         2.89 o
  -2   4  11         11.03          8.39         2.97 o
  -1   4  11         70.83         81.84         5.16 o
   0   4  11         43.05         34.01         3.39 o
   1   4  11         34.55         39.97         2.73 o
   2   4  11          0.22          1.42         1.92 o
   3   4  11          9.02          8.17         3.85 o
   4   4  11          4.30          4.28         3.08 o
   5   4  11          6.40          5.16         2.70 o
   6   4  11          2.74          2.30         2.25 o
   7   4  11         10.01         10.65         2.89 o
  -4   5  11          5.98          6.15         6.28 o
  -3   5  11         56.24         45.41         6.80 o
  -2   5  11          0.01          1.29         2.90 o
  -1   5  11         26.84         34.38         4.24 o
   0   5  11         65.58         70.12         5.01 o
   1   5  11         40.89         38.66         3.76 o
   2   5  11          0.22         -0.85         2.39 o
   3   5  11          8.54         12.55         2.91 o
   4   5  11         13.09         13.76         3.02 o
   5   5  11         28.95         25.67         3.82 o
   6   5  11          9.48          8.06         2.82 o
   7   5  11          1.85          0.61         2.91 o
  -2   6  11         53.85         52.24         5.31 o
  -1   6  11          1.63          4.03         5.20 o
   0   6  11          2.84          2.93         3.03 o
   1   6  11          5.50         11.26         4.12 o
   3   6  11         10.85          4.61         4.98 o
   4   6  11         46.83         41.53         5.72 o
   5   6  11         12.34         10.49         3.08 o
   6   6  11          3.50          3.19         3.20 o
  -1   7  11          6.34          7.32         5.17 o
   0   7  11         27.40         26.03         6.89 o
   4   7  11          0.45          0.43         4.68 o
   5   7  11          1.77         -0.48         2.84 o
   6   7  11          1.70          3.94         5.05 o
  -2  -6  12         26.64         21.68         3.96 o
  -1  -6  12         10.14          7.92         3.40 o
   0  -6  12          4.61          1.30         3.55 o
   1  -6  12         15.26         12.65         4.00 o
  -5  -5  12          0.12          0.31         4.49 o
  -4  -5  12          9.93         10.93         3.78 o
  -3  -5  12          2.14          1.75         2.81 o
  -2  -5  12         20.38         23.99         3.98 o
  -1  -5  12         51.54         50.94         4.63 o
   0  -5  12          6.26          5.90         2.97 o
   1  -5  12         45.37         47.98         7.11 o
   2  -5  12          9.51          7.75         4.68 o
  -5  -4  12          5.37          5.14         3.76 o
  -4  -4  12          2.67          3.63         3.25 o
  -3  -4  12          2.74          2.10         2.69 o
  -2  -4  12         22.54         19.92         5.54 o
  -1  -4  12         13.99         11.65         3.04 o
   0  -4  12          1.88         -0.30         2.43 o
   1  -4  12          0.02          2.11         2.65 o
   2  -4  12         25.96         22.40         4.92 o
   3  -4  12         31.00         28.92         6.21 o
  -6  -3  12         18.37         17.72         5.78 o
  -5  -3  12         24.45         24.78         3.87 o
  -4  -3  12         35.97         47.16         4.41 o
  -3  -3  12         12.66         10.83         3.08 o
  -2  -3  12          0.01          0.81         2.41 o
  -1  -3  12          7.76          7.52         2.06 o
   0  -3  12          5.44          4.66         2.05 o
   1  -3  12         19.37         21.11         2.50 o
   2  -3  12          5.18          7.01         2.78 o
   3  -3  12          4.03          5.73         3.04 o
   4  -3  12          2.25          0.34         3.18 o
   5  -3  12          0.15          1.72         4.92 o
  -6  -2  12          9.43          8.04         3.45 o
  -5  -2  12          2.52          2.36         2.93 o
  -4  -2  12          3.25          3.33         2.44 o
  -3  -2  12          2.06          3.66         2.07 o
  -2  -2  12          0.46         -1.72         1.72 o
  -1  -2  12          4.23          7.12         1.96 o
   0  -2  12          0.10          0.19         1.70 o
   1  -2  12         88.09         81.36         3.60 o
   2  -2  12         10.74         11.10         2.63 o
   3  -2  12         37.22         35.02         4.00 o
   4  -2  12         15.22         13.10         3.55 o
   5  -2  12          5.08         10.17         3.53 o
  -6  -1  12         12.66          4.27         3.18 o
  -5  -1  12         19.60         11.82         3.88 o
  -4  -1  12          5.48          1.39         2.59 o
  -3  -1  12          0.20          0.60         1.97 o
  -2  -1  12         12.29         19.60         3.24 o
  -1  -1  12         15.93         20.17         2.51 o
   0  -1  12          2.24          2.47         1.65 o
   1  -1  12          4.98          7.49         1.94 o
   2  -1  12          2.12          1.62         2.24 o
   3  -1  12         33.05         40.33         3.78 o
   4  -1  12         15.61          7.89         2.89 o
   5  -1  12         19.78         22.48         3.74 o
   6  -1  12          0.23          1.79         3.74 o
  -6   0  12         30.13         30.90         4.39 o
  -5   0  12          0.35          1.14         2.97 o
  -4   0  12          1.20         -1.34         2.34 o
  -3   0  12         21.05         16.18         2.91 o
  -2   0  12          0.07          1.57         1.65 o
  -1   0  12        212.66        191.25         4.67 o
   0   0  12        153.51        150.08         4.23 o
   1   0  12         75.83         70.52         3.27 o
   2   0  12         16.25         16.26         2.97 o
   3   0  12         39.74         29.54         3.00 o
   4   0  12          0.82          0.37         2.45 o
   5   0  12          6.75          4.12         2.88 o
   6   0  12         19.53         18.52         5.05 o
   7   0  12          0.52          0.18         5.29 o
  -5   1  12          0.07         -1.48         2.87 o
  -4   1  12          2.68          3.47         2.72 o
  -3   1  12          0.20         -2.20         2.20 o
  -2   1  12          4.09          2.82         2.02 o
  -1   1  12         17.56         18.40         2.27 o
   0   1  12         73.28         66.03         3.31 o
   1   1  12         60.53         64.25         3.44 o
   2   1  12          0.01         -0.13         2.13 o
   3   1  12         38.92         36.00         7.14 o
   4   1  12          0.74          1.61         2.55 o
   5   1  12         11.42         11.99         2.84 o
   6   1  12          0.00          0.39         3.13 o
   7   1  12          0.74          5.05         4.31 o
  -5   2  12          0.23          0.26         3.09 o
  -4   2  12          0.01         -1.08         3.17 o
  -3   2  12          4.76          2.75         2.72 o
  -2   2  12         22.90         29.13         4.06 o
  -1   2  12         16.29         12.38         2.21 o
   0   2  12         26.96         24.44         2.30 o
   1   2  12         15.17         16.91         3.57 o
   2   2  12          0.00          0.08         1.73 o
   3   2  12          5.55          1.49         2.13 o
   4   2  12         17.54         11.32         2.85 o
   5   2  12         47.31         49.13         4.57 o
   6   2  12         74.52         94.44         5.82 o
   7   2  12          2.35          0.37         3.31 o
  -4   3  12          8.12          5.87         3.50 o
  -3   3  12         13.10         16.77         3.46 o
  -2   3  12         13.15         13.42         3.60 o
  -1   3  12          5.97          5.05         2.98 o
   0   3  12          5.36          4.29         1.96 o
   1   3  12         11.22          6.81         2.02 o
   2   3  12          0.82          3.11         2.39 o
   3   3  12          0.56          1.00         2.41 o
   4   3  12         28.88         30.41         3.57 o
   5   3  12          1.82          0.98         2.48 o
   6   3  12         11.74          8.45         3.13 o
   7   3  12          4.11          3.63         3.60 o
  -4   4  12          4.61          4.31         5.78 o
  -3   4  12          2.88          0.19         3.39 o
  -2   4  12         12.10         13.16         3.52 o
  -1   4  12          0.35         -0.08         2.46 o
   0   4  12         24.08         24.74         3.43 o
   1   4  12          1.97          1.52         1.98 o
   2   4  12         17.82         12.65         3.00 o
   3   4  12         33.11         31.64         3.65 o
   4   4  12          3.03          3.40         2.49 o
   5   4  12          4.35          2.81         2.60 o
   6   4  12          1.21         -0.19         3.02 o
   7   4  12         15.63         13.33         5.17 o
  -3   5  12         16.14         16.56         4.74 o
  -2   5  12          0.23         -0.50         4.09 o
  -1   5  12          1.70          0.28         2.40 o
   0   5  12          0.01          0.54         2.77 o
   1   5  12          0.19          0.98         3.88 o
   2   5  12          7.30          6.66         2.83 o
   3   5  12         19.84         18.24         3.33 o
   4   5  12          0.03         -0.42         2.60 o
   5   5  12         27.84         32.63         4.15 o
   6   5  12         21.90         30.37         4.48 o
  -2   6  12          7.74          8.71         4.26 o
  -1   6  12          3.02          2.98         3.58 o
   0   6  12          1.03          0.06         3.22 o
   1   6  12         35.84         33.54         5.48 o
   3   6  12         14.56         28.18         5.66 o
   4   6  12          0.36         -0.55         4.18 o
   5   6  12          8.63         10.03         4.74 o
   0   7  12          1.25         -0.98         5.29 o
   4   7  12          0.35          1.17         5.05 o
   5   7  12          0.35          0.43         5.48 o
  -3  -5  13          0.18         -0.72         3.14 o
  -2  -5  13          0.01          0.58         2.83 o
  -1  -5  13          7.58          4.10         2.96 o
   0  -5  13         10.72          9.08         3.31 o
   1  -5  13          0.99         -2.90         3.06 o
   2  -5  13          0.08         -1.42         5.05 o
  -5  -4  13         25.43         19.88         5.91 o
  -4  -4  13         14.41         12.24         3.99 o
  -3  -4  13          4.74          3.91         3.14 o
  -2  -4  13         29.99         29.69         4.02 o
  -1  -4  13         11.20          9.26         3.16 o
   0  -4  13          3.24         -1.53         2.67 o
   1  -4  13          8.91          5.21         3.02 o
   2  -4  13          4.30          0.80         4.25 o
   3  -4  13          4.21          5.66         5.29 o
  -5  -3  13          0.01          0.74         5.29 o
  -4  -3  13          2.75          1.81         3.34 o
  -3  -3  13          0.78         -0.07         3.04 o
  -2  -3  13          3.86          4.00         2.67 o
  -1  -3  13          3.47          4.77         2.72 o
   0  -3  13          0.38          0.00         2.02 o
   1  -3  13         23.18         20.89         2.81 o
   2  -3  13         11.10         10.84         3.13 o
   3  -3  13          0.73         -0.29         3.26 o
   4  -3  13          2.55         -1.40         3.54 o
  -5  -2  13          1.42          1.88         3.36 o
  -4  -2  13          0.08         -0.59         2.42 o
  -3  -2  13         13.93         16.78         2.68 o
  -2  -2  13          2.48          3.28         2.07 o
  -1  -2  13          2.18          2.35         1.91 o
   0  -2  13         15.83         15.81         2.41 o
   1  -2  13         82.53         82.68         3.96 o
   2  -2  13         29.88         30.64         3.60 o
   3  -2  13         34.84         28.67         3.72 o
   4  -2  13         34.92         33.58         4.28 o
   5  -2  13          9.20          7.85         3.84 o
  -5  -1  13          0.64         -1.46         3.00 o
  -4  -1  13          0.06          0.59         2.83 o
  -3  -1  13          2.04          4.11         2.24 o
  -2  -1  13          2.09          2.90         2.14 o
  -1  -1  13          0.33         -0.73         1.80 o
   0  -1  13         33.08         40.47         3.01 o
   1  -1  13         28.24         28.83         2.72 o
   2  -1  13          4.37          3.76         2.58 o
   3  -1  13         36.91         48.10         4.69 o
   4  -1  13          4.46          3.58         2.98 o
   5  -1  13         31.76         35.46         4.69 o
   6  -1  13          0.69         -4.12         5.29 o
  -5   0  13          4.76          2.63         3.35 o
  -4   0  13          3.85          3.39         2.78 o
  -3   0  13          3.79         -1.29         2.44 o
  -2   0  13         27.64         29.04         2.69 o
  -1   0  13          5.23          3.64         2.14 o
   0   0  13          1.04          0.39         1.90 o
   1   0  13          0.34          0.42         1.84 o
   2   0  13          0.18         -0.13         2.39 o
   3   0  13         43.06         44.81         7.01 o
   4   0  13          5.36          3.15         2.67 o
   5   0  13         18.02         19.69         3.79 o
   6   0  13         19.65         23.22         4.38 o
  -5   1  13          0.55         -0.15         3.24 o
  -4   1  13          1.56          2.78         3.00 o
  -3   1  13          9.48         10.98         2.98 o
  -2   1  13          1.91          2.42         2.37 o
  -1   1  13         20.62         21.65         2.72 o
   0   1  13         44.80         46.51         3.32 o
   1   1  13         17.14         22.36         2.56 o
   2   1  13         15.84         16.89         3.23 o
   3   1  13          0.15          1.30         2.28 o
   4   1  13          2.10          0.35         2.58 o
   5   1  13          0.45         -0.08         2.67 o
   6   1  13          2.87          4.41         3.45 o
  -4   2  13          8.86          9.23         3.36 o
  -3   2  13         25.07         30.54         4.13 o
  -2   2  13          2.33          0.93         2.83 o
  -1   2  13          0.00         -0.58         2.37 o
   0   2  13          8.22         12.08         2.19 o
   1   2  13          2.74          3.02         1.93 o
   2   2  13          0.34          0.75         2.54 o
   3   2  13          0.20          2.24         2.36 o
   4   2  13         31.92         32.37         4.02 o
   5   2  13          8.54          5.99         3.06 o
   6   2  13          9.33         18.34         4.43 o
  -4   3  13          9.90          6.74         3.61 o
  -3   3  13          3.49          2.16         3.09 o
  -2   3  13         17.29         19.07         3.65 o
  -1   3  13          0.03          2.13         2.72 o
   0   3  13          9.98         13.09         2.61 o
   1   3  13          5.65          4.70         3.97 o
   2   3  13          0.97         -0.64         2.28 o
   3   3  13          1.02         -1.15         2.41 o
   4   3  13          0.13         -1.36         2.65 o
   5   3  13         20.60         31.28         3.85 o
   6   3  13          1.22          2.02         3.28 o
  -3   4  13          3.08          8.27         4.34 o
  -2   4  13          1.86         -1.31         3.29 o
  -1   4  13          0.87          1.19         3.50 o
   0   4  13         18.16         19.60         3.42 o
   1   4  13          2.65          0.77         2.45 o
   2   4  13         12.06         16.12         3.13 o
   3   4  13         77.24         79.72         6.03 o
   4   4  13          0.01         -0.38         2.86 o
   5   4  13         14.59         14.20         3.26 o
   6   4  13          0.30          3.53         3.22 o
  -2   5  13          2.58          2.41         3.78 o
  -1   5  13          4.15          2.86         3.47 o
   0   5  13          0.07          2.04         3.20 o
   1   5  13          1.16          9.35         4.92 o
   2   5  13          0.07          0.86         2.83 o
   3   5  13          1.80          2.53         3.08 o
   4   5  13          3.93          6.37         2.80 o
   5   5  13          1.67          2.60         3.22 o
   6   5  13          2.07          5.72         6.09 o
  -1   6  13          0.75         -4.48         4.52 o
   0   6  13         12.48          9.05         3.97 o
   1   6  13         39.53         42.09         6.95 o
   3   6  13          4.04          3.14         4.43 o
   4   6  13         20.09         15.88         5.60 o
   5   6  13          3.83          8.68         5.72 o
  -1  -5  14          0.28         -1.97         5.11 o
   0  -5  14          0.17          1.72         5.85 o
  -4  -4  14         12.24         15.57         6.09 o
  -3  -4  14         32.84         40.33         4.69 o
  -2  -4  14         24.86         26.80         5.48 o
  -1  -4  14          8.00          5.70         3.07 o
   0  -4  14          3.53          4.33         3.27 o
   1  -4  14         13.30          9.74         3.77 o
   2  -4  14          3.33          9.60         5.29 o
  -4  -3  14         15.51         18.41         4.07 o
  -3  -3  14          0.81          3.32         3.13 o
  -2  -3  14          9.86         13.58         3.75 o
  -1  -3  14          0.34          0.10         2.70 o
   0  -3  14         11.56         12.99         3.41 o
   1  -3  14          8.94          8.14         3.14 o
   2  -3  14          0.34         -2.86         2.86 o
   3  -3  14          8.66          8.87         3.78 o
  -4  -2  14         26.56         27.44         4.28 o
  -3  -2  14         71.21         74.34         4.21 o
  -2  -2  14         15.64         18.00         2.81 o
  -1  -2  14          8.55         10.04         2.51 o
   0  -2  14          0.72          2.37         2.21 o
   1  -2  14          2.99          2.63         2.41 o
   2  -2  14          0.14         -0.74         2.67 o
   3  -2  14          0.06          1.07         3.01 o
   4  -2  14         10.26          8.99         3.75 o
  -5  -1  14          0.29         -2.58         4.86 o
  -4  -1  14          2.83          8.12         3.57 o
  -3  -1  14          8.83          8.73         3.53 o
  -2  -1  14         14.63         17.85         2.92 o
  -1  -1  14          6.48          7.61         2.23 o
   0  -1  14          2.20          5.07         2.08 o
   1  -1  14          0.00          0.15         2.44 o
   2  -1  14          3.29          1.45         2.39 o
   3  -1  14         24.27         23.76         4.09 o
   4  -1  14          6.66          8.22         4.58 o
   5  -1  14          7.35          6.64         3.97 o
  -4   0  14          0.56         -0.99         3.28 o
  -3   0  14         20.72         23.47         3.73 o
  -2   0  14          0.15         -1.56         2.28 o
  -1   0  14          8.94          9.67         2.40 o
   0   0  14          3.35          3.91         2.19 o
   1   0  14          4.24          1.57         2.50 o
   2   0  14         48.22         43.68         4.03 o
   3   0  14          7.68          7.68         3.09 o
   4   0  14          0.50         -1.28         2.87 o
   5   0  14          3.45          3.61         3.41 o
  -4   1  14          2.49         -1.84         3.18 o
  -3   1  14          0.35         -0.55         3.02 o
  -2   1  14          5.90          2.97         2.74 o
  -1   1  14         28.13         25.13         2.82 o
   0   1  14          7.75          9.38         2.26 o
   1   1  14          5.75          7.07         2.93 o
   2   1  14          0.78          0.34         2.75 o
   3   1  14          0.58         -0.06         2.44 o
   4   1  14          0.09          0.20         2.73 o
   5   1  14          0.57          1.42         3.05 o
   6   1  14          0.05          1.42         4.49 o
  -4   2  14         22.37         22.90         4.41 o
  -3   2  14          7.68          5.01         3.70 o
  -2   2  14          0.37         -0.88         2.83 o
  -1   2  14         13.07         10.44         3.10 o
   0   2  14          9.63          7.87         2.48 o
   1   2  14         21.22         21.79         3.28 o
   2   2  14          0.83          0.64         2.62 o
   3   2  14          0.72         -0.40         2.54 o
   4   2  14          1.06          0.50         2.64 o
   5   2  14          0.01          1.44         3.07 o
   6   2  14         14.50         13.17         4.52 o
  -3   3  14          6.36          4.82         3.60 o
  -2   3  14          3.19          2.98         3.15 o
  -1   3  14          3.76          6.68         3.06 o
   0   3  14          7.75         11.11         3.11 o
   1   3  14          2.30          3.70         2.80 o
   2   3  14          1.29          1.33         2.67 o
   3   3  14          0.98         -2.44         2.44 o
   4   3  14          0.01         -0.81         2.61 o
   5   3  14         16.70         22.41         3.70 o
   6   3  14         18.39         18.15         6.09 o
  -2   4  14         23.90         18.20         4.22 o
  -1   4  14         20.92         20.24         4.13 o
   0   4  14          0.59         -0.48         2.99 o
   1   4  14          4.03          0.31         4.61 o
   2   4  14          6.74         10.09         3.35 o
   3   4  14          9.15          6.84         3.29 o
   4   4  14          1.48         -0.66         3.04 o
   5   4  14          3.32          1.83         3.16 o
   6   4  14         10.27         15.20         6.58 o
  -1   5  14          3.08          3.51         4.05 o
   0   5  14          1.97          1.65         3.75 o
   1   5  14         16.12          7.57         5.60 o
   2   5  14          7.62          6.37         3.37 o
   3   5  14          1.87          3.63         3.26 o
   4   5  14          1.32          3.24         3.18 o
   5   5  14         16.97         17.03         3.99 o
   0   6  14          1.30         -3.08         5.54 o
   1   6  14          7.72          7.26         5.97 o
   2   6  14          6.99          7.38         5.48 o
   3   6  14         10.48          8.37         5.60 o
   4   6  14         23.82         27.07         6.28 o
  -1  -4  15          8.76         16.80         6.52 o
   0  -4  15          0.05         -2.34         5.17 o
  -3  -3  15          2.50         -0.83         3.48 o
  -2  -3  15         15.74         22.44         4.37 o
  -1  -3  15          2.54          0.69         3.34 o
   0  -3  15          0.14          0.22         3.11 o
   1  -3  15          5.33          0.18         3.88 o
   2  -3  15          2.64          2.71         4.74 o
  -3  -2  15          0.98          3.44         2.69 o
  -2  -2  15          0.17         -1.61         2.28 o
  -1  -2  15          0.14          2.30         2.48 o
   0  -2  15          1.49          2.80         2.39 o
   1  -2  15          1.59          1.88         2.88 o
   2  -2  15          0.67          1.77         3.06 o
   3  -2  15          0.70          0.89         3.44 o
  -4  -1  15         37.85         38.40         6.58 o
  -3  -1  15          0.01         -0.13         3.35 o
  -2  -1  15         15.47         19.03         3.10 o
  -1  -1  15          4.82          6.69         2.40 o
   0  -1  15          3.44          2.92         2.38 o
   1  -1  15          9.57          8.00         3.10 o
   2  -1  15         19.28         22.41         3.89 o
   3  -1  15         46.65         55.69         8.03 o
   4  -1  15          6.13          3.23         3.66 o
  -4   0  15          3.40          1.35         3.57 o
  -3   0  15          6.67         11.25         3.75 o
  -2   0  15         33.39         34.04         3.38 o
  -1   0  15         50.51         48.12         3.11 o
   0   0  15         20.94         22.99         2.91 o
   1   0  15          0.28          2.71         2.94 o
   2   0  15          0.42          2.71         2.75 o
   3   0  15          5.36          5.82         3.07 o
   4   0  15          0.07         -0.29         3.43 o
  -3   1  15         11.86          9.25         3.62 o
  -2   1  15          0.70          2.22         3.22 o
  -1   1  15         68.51         60.08         4.16 o
   0   1  15         38.96         35.71         4.01 o
   1   1  15         23.73         22.42         3.67 o
   2   1  15          1.25         -1.68         2.69 o
   3   1  15          0.06          2.32         2.91 o
   4   1  15          0.66          1.23         3.18 o
   5   1  15          0.11         -2.47         3.51 o
  -3   2  15          0.02         -2.05         3.16 o
  -2   2  15          0.73         -0.74         3.09 o
  -1   2  15         36.16         49.53         4.74 o
   0   2  15         33.56         36.44         3.30 o
   1   2  15          7.64          6.48         3.15 o
   2   2  15          5.01          1.32         3.69 o
   3   2  15          9.87         13.94         5.51 o
   4   2  15          0.08          1.17         3.41 o
   5   2  15         27.09         32.62         7.23 o
  -2   3  15          0.06         -1.38         3.37 o
  -1   3  15          9.06          8.82         3.44 o
   0   3  15          0.30          1.05         2.91 o
   1   3  15          0.00          4.00         3.02 o
   2   3  15          1.36          4.63         3.16 o
   3   3  15          2.36         -1.54         2.88 o
   4   3  15          1.40         -1.31         2.98 o
   5   3  15         17.64         17.53         4.17 o
  -1   4  15          7.00          5.97         4.05 o
   0   4  15          0.33          0.74         4.74 o
   1   4  15          1.12          3.88         4.55 o
   2   4  15          2.65          2.46         3.54 o
   3   4  15          0.02         -2.28         4.55 o
   4   4  15          1.92          6.41         3.50 o
   5   4  15          0.82          8.43         6.03 o
   0   5  15          2.45         -1.54         4.68 o
   1   5  15          3.60          2.71         4.98 o
   2   5  15          8.70          8.98         4.98 o
   3   5  15          4.59          1.20         3.88 o
   4   5  15          2.68          2.63         3.67 o
  -1  -3  16          1.88          0.55         5.54 o
   0  -3  16          0.88          3.75         5.97 o
  -2  -2  16          0.61         -0.22         2.50 o
  -1  -2  16          0.47          0.23         2.60 o
   0  -2  16         12.06         12.75         3.00 o
   1  -2  16         12.10          8.42         3.28 o
   2  -2  16          0.80          0.18         4.92 o
  -3  -1  16          0.42         -2.58         4.43 o
  -2  -1  16          0.24         -1.30         2.66 o
  -1  -1  16          1.77          0.98         2.65 o
   0  -1  16          0.10          0.09         2.46 o
   1  -1  16          1.74          1.46         2.91 o
   2  -1  16          0.02          1.85         3.09 o
   3  -1  16          0.13         -4.61         4.61 o
  -3   0  16          3.58          4.18         5.29 o
  -2   0  16          2.87         -0.21         3.37 o
  -1   0  16         25.48         17.50         4.36 o
   0   0  16          4.97          2.70         2.46 o
   1   0  16          3.34          4.01         3.35 o
   2   0  16         12.08         13.79         3.82 o
   3   0  16          1.51          1.72         3.24 o
  -2   1  16          1.50         -0.23         3.06 o
  -1   1  16         60.44         57.14         4.33 o
   0   1  16         65.93         58.12         4.04 o
   1   1  16          5.27          8.83         3.54 o
   2   1  16          4.52          2.31         3.34 o
   3   1  16          1.02          1.31         3.12 o
  -2   2  16          5.54          7.08         4.86 o
  -1   2  16          0.69         -1.40         3.07 o
   0   2  16         40.08         40.69         4.78 o
   1   2  16         10.54         13.18         3.90 o
   2   2  16         15.04         17.79         3.87 o
   3   2  16          5.01          0.01         3.20 o
   4   2  16          0.68          0.01         3.28 o
  -1   3  16          3.70          2.60         3.68 o
   0   3  16          1.58          2.09         4.68 o
   1   3  16          4.33          7.43         3.58 o
   2   3  16          4.89          5.69         3.44 o
   3   3  16          0.97         -2.39         3.31 o
   4   3  16          4.41          6.09         5.97 o
   0   4  16          0.04         -0.25         4.49 o
   1   4  16          3.27          3.88         5.29 o
   2   4  16          5.73          6.10         4.03 o
   3   4  16         27.08         29.12         4.72 o
  -1  -1  17          0.28         -0.11         2.65 o
   0  -1  17          0.37          0.36         3.39 o
   1  -1  17          4.71          5.05         4.98 o
  -1   0  17          9.72          8.12         3.03 o
   0   0  17          2.66          2.02         3.70 o
   1   0  17          0.45          0.39         3.52 o
   2   0  17          4.24          3.38         5.91 o
  -1   1  17          4.29          4.43         5.85 o
   0   1  17          8.17         12.54         4.41 o
   1   1  17          8.10         11.03         3.89 o
   2   1  17          0.74          2.08         3.43 o
  -1   2  17          0.12         -2.22         4.68 o
   1   2  17          2.36          4.62         3.61 o
   2   2  17          4.35          9.72         5.29 o
   1   3  17          4.54         16.55         6.34 o
   2   3  17          1.07         -5.48         5.66 o
                                                
