# Supplementary material for: 1-(5,5-Di­meth­oxy­pent­yl)-3-methyl­imidazolium-2-carboxyl­ate
Source: Acta Crystallogr Sect E Struct Rep Online. 2013 Oct 5;69(Pt 11):o1611. doi: 10.1107/S1600536813027013 (PMC3884286; doi:10.1107/S1600536813027013)
Supplement: Supplementary file 3 [file e-69-o1611-Isup3.mol]

ow1a.mol
  ChemDraw09231316222D

 18 18  0  0  0  0  0  0  0  0999 V2000
    2.5559    1.2535    0.0000 C   0  0  0  0  0  0  0  0  0  0  0  0
    1.7309    1.2535    0.0000 C   0  0  0  0  0  0  0  0  0  0  0  0
    1.4760    0.4689    0.0000 N   0  0  0  0  0  0  0  0  0  0  0  0
    2.1434   -0.0160    0.0000 C   0  0  0  0  0  0  0  0  0  0  0  0
    2.8109    0.4689    0.0000 N   0  0  0  0  0  0  0  0  0  0  0  0
    3.5253    0.0564    0.0000 C   0  0  0  0  0  0  0  0  0  0  0  0
    0.7615    0.0564    0.0000 C   0  0  0  0  0  0  0  0  0  0  0  0
    0.0470    0.4689    0.0000 C   0  0  0  0  0  0  0  0  0  0  0  0
   -0.6674    0.0564    0.0000 C   0  0  0  0  0  0  0  0  0  0  0  0
   -1.3819    0.4689    0.0000 C   0  0  0  0  0  0  0  0  0  0  0  0
   -2.0964    0.0564    0.0000 C   0  0  0  0  0  0  0  0  0  0  0  0
   -2.8109    0.4689    0.0000 O   0  0  0  0  0  0  0  0  0  0  0  0
   -3.5253    0.0564    0.0000 C   0  0  0  0  0  0  0  0  0  0  0  0
   -2.0964   -0.7686    0.0000 O   0  0  0  0  0  0  0  0  0  0  0  0
   -2.8109   -1.1811    0.0000 C   0  0  0  0  0  0  0  0  0  0  0  0
    2.1434   -0.8410    0.0000 C   0  0  0  0  0  0  0  0  0  0  0  0
    2.8579   -1.2535    0.0000 O   0  0  0  0  0  0  0  0  0  0  0  0
    1.4289   -1.2535    0.0000 O   0  0  0  0  0  0  0  0  0  0  0  0
  1  2  4  0      
  2  3  4  0      
  3  4  4  0      
  4  5  4  0      
  5  1  4  0      
  5  6  1  0      
  3  7  1  0      
  8  7  1  0      
  9  8  1  0      
 10  9  1  0      
 11 10  1  0      
 11 12  1  0      
 12 13  1  0      
 11 14  1  0      
 14 15  1  0      
  4 16  1  0      
 16 17  1  0      
 16 18  1  0      
M  END
